# Supplementary material for: The effects of perceived teacher support and growth language mindset on learner well-being in AI-integrated environment: the mediating role of generative AI attitude
Source: Front Psychol. 2025 Sep 16;16:1660462. doi: 10.3389/fpsyg.2025.1660462 (PMC12481513; doi:10.3389/fpsyg.2025.1660462)
Supplement: SUPPLEMENTARY TABLE S2 — Data collected and used in this study. [file Table_2.xlsx]

## Sheet: Sheet1
No.	Time when submitting	Time taken	Informed consent	Gender	Age（option）	Age	Years of English learning (option)	Years of English learning	Major (option)	Year in college	GenAI-Emotion1	GenAI-Emotion2	GenAI-Emotion3	GenAI-Behavior1	GenAI-Behavior2	GenAI-Behavior3	GenAI-Behavior4	GenAI-Behavior5	GenAI-Behavior6	GenAI-Cognition1	GenAI-Cognition2	GenAI-Cognition3	GenAI-Cognition4	GenAI-Cognition5	GenAI-Cognition6	Academic Support1	Academic Support2	Academic Support3	Academic Support4	Academic Support5	Instrumental Support1	Instrumental Support2	Instrumental Support3	Emotional Support1	Emotional Support2	Emotional Support3	Emotional Support4	L2B1	L2B2	L2B3	ASB1	ASB2	ASB3	P1	P2	P3	E1	E2	E3
1	2025/6/1 11:46:35	110秒	1	2	3	19	6	11	2	1	5	5	5	5	5	5	5	5	5	5	5	5	5	5	5	5	5	5	5	5	5	5	5	5	5	5	5	5	5	5	5	5	5	5	5	5	5	5	5
5	2025/6/1 11:48:16	113秒	1	2	3	19	5	10	2	1	4	4	4	4	4	4	4	4	4	4	4	4	4	4	4	4	4	4	4	4	4	4	4	4	4	4	4	4	4	4	4	4	4	4	4	4	4	4	4
6	2025/6/1 11:48:16	105秒	1	2	3	19	6	11	2	1	5	4	5	5	5	5	5	5	5	5	5	5	5	4	4	4	5	5	5	5	5	5	5	5	5	5	4	4	4	4	4	4	4	4	4	4	4	4	3
7	2025/6/1 11:48:32	136秒	1	2	2	18	7	12	2	1	3	4	3	4	3	4	3	4	3	4	4	4	3	4	4	3	4	4	4	5	4	4	4	4	4	4	4	4	3	4	3	3	4	3	4	3	4	3	4
8	2025/6/1 11:49:50	149秒	1	2	4	20	6	11	2	1	5	5	5	5	5	5	5	5	5	5	5	3	4	5	4	5	5	5	5	5	5	5	5	5	5	5	5	5	5	5	4	5	5	5	5	5	5	5	5
9	2025/6/1 11:49:56	190秒	1	1	2	18	5	10	2	1	5	5	5	5	5	5	5	5	5	5	5	5	5	5	5	5	5	5	5	5	5	5	5	5	5	5	5	5	5	5	5	5	5	5	5	5	5	5	5
10	2025/6/1 11:50:29	111秒	1	2	5	21	9	14	2	3	4	4	4	4	4	4	3	4	5	5	5	4	5	5	4	5	5	5	5	4	5	5	4	5	4	4	5	4	4	3	4	4	5	4	4	4	4	4	5
11	2025/6/1 11:50:55	165秒	1	1	7	23	4	9	2	3	5	3	3	4	4	4	4	4	4	5	3	3	4	4	3	5	5	5	5	5	5	5	5	5	5	3	3	4	3	3	3	4	4	3	3	3	3	3	3
12	2025/6/1 11:51:25	151秒	1	2	5	21	7	12	2	3	3	3	5	5	5	5	5	5	5	5	5	5	5	5	5	5	5	5	5	5	5	5	5	5	5	5	5	5	5	5	5	5	5	5	5	5	5	5	5
13	2025/6/1 11:52:16	204秒	1	2	3	19	1	6	2	1	3	3	2	3	3	3	3	3	3	5	3	2	4	4	3	3	3	3	4	5	4	4	4	3	3	3	2	4	2	4	4	3	3	1	1	1	3	1	5
15	2025/6/1 12:00:32	162秒	1	2	5	21	8	13	2	3	4	4	4	4	4	4	4	4	4	4	4	4	4	4	4	4	4	4	4	4	3	3	3	3	3	3	3	4	3	4	4	4	4	3	3	3	3	3	3
17	2025/6/1 12:05:27	117秒	1	2	4	20	6	11	2	1	5	4	5	5	5	4	4	4	4	5	4	3	4	4	5	5	5	5	5	5	5	5	5	5	5	5	5	5	5	5	5	5	5	5	5	5	5	5	5
18	2025/6/1 12:08:16	169秒	1	2	5	21	6	11	1	3	5	5	5	5	5	5	5	5	5	5	4	3	4	4	4	4	4	4	5	5	3	4	4	3	3	3	4	3	4	4	4	4	4	5	4	4	4	4	4
22	2025/6/1 12:10:58	115秒	1	2	5	21	8	13	1	3	4	4	4	4	4	4	4	4	4	4	4	4	5	4	4	4	4	5	4	5	4	5	4	4	4	4	4	4	4	4	4	4	4	4	4	4	4	4	4
23	2025/6/1 12:11:02	104秒	1	2	4	20	8	13	1	3	5	5	5	5	5	4	4	4	4	4	4	4	4	4	4	4	4	4	4	4	4	4	4	4	4	4	4	4	4	4	4	4	4	4	4	4	4	4	4
24	2025/6/1 12:11:05	110秒	1	2	4	20	7	12	1	3	5	5	4	5	4	4	4	4	5	4	4	4	5	4	4	4	5	5	5	5	5	5	5	5	4	4	4	4	4	4	4	5	4	3	3	4	4	4	5
25	2025/6/1 12:11:17	128秒	1	2	5	21	7	12	1	3	4	4	4	4	4	4	4	4	4	4	3	4	4	4	5	5	5	4	4	4	4	3	3	4	4	4	3	4	4	4	4	4	3	3	3	3	4	3	3
26	2025/6/1 12:11:18	124秒	1	2	4	20	8	13	1	3	4	4	4	4	4	4	4	4	4	4	4	4	4	4	4	4	4	4	4	4	3	3	4	4	4	4	4	4	4	4	4	4	4	4	4	4	4	4	4
27	2025/6/1 12:11:40	156秒	1	2	4	20	7	12	1	3	5	5	5	5	5	4	4	5	5	5	5	5	5	5	5	5	5	5	5	5	5	5	5	5	5	4	4	5	5	5	4	4	3	4	4	4	4	4	4
29	2025/6/1 12:14:50	193秒	1	2	3	19	6	11	2	1	4	3	3	3	3	3	3	3	4	3	4	3	3	3	3	4	4	4	4	4	4	4	4	4	4	4	4	4	4	4	4	4	4	4	4	4	4	4	4
30	2025/6/1 12:15:54	113秒	1	2	8	24	6	11	2	4	4	4	4	4	4	4	3	4	4	4	4	4	4	4	4	4	4	4	4	4	4	4	4	4	4	4	4	4	4	4	4	4	4	4	4	4	4	4	4
32	2025/6/1 12:19:42	630秒	1	2	5	21	5	10	1	4	2	2	1	4	4	2	3	2	2	2	4	2	2	4	3	2	2	2	2	2	2	2	2	2	2	2	2	4	2	5	5	4	4	2	4	4	2	2	2
33	2025/6/1 12:20:44	117秒	1	2	6	22	11	16	1	4	4	4	4	4	4	4	4	5	4	4	4	4	4	4	3	4	4	4	4	4	4	4	4	4	4	4	4	5	5	5	3	3	3	4	4	4	4	4	4
34	2025/6/1 12:22:01	143秒	1	2	6	22	7	12	1	3	4	4	4	4	4	4	3	4	4	5	4	4	4	4	4	4	4	4	4	4	3	3	3	3	4	4	4	4	4	4	4	4	4	4	4	4	4	4	4
35	2025/6/1 12:24:01	143秒	1	2	2	18	8	13	2	1	3	4	3	4	3	3	3	3	3	3	3	3	3	3	3	3	3	3	3	3	3	3	3	3	3	3	3	3	3	3	3	3	3	3	3	3	3	3	3
36	2025/6/1 12:27:31	123秒	1	2	4	20	10	15	1	3	4	3	4	3	4	4	3	5	5	4	4	3	4	4	3	5	5	5	5	5	4	4	5	5	5	4	5	5	4	5	4	4	4	4	4	4	4	4	4
37	2025/6/1 12:27:55	128秒	1	1	5	21	9	14	1	4	4	4	4	4	5	4	4	5	5	4	4	5	4	4	5	4	4	5	4	5	4	4	4	5	4	5	4	5	4	4	4	4	4	4	4	4	4	4	4
38	2025/6/1 12:28:03	133秒	1	2	3	19	3	8	1	1	3	3	3	3	3	3	3	3	3	3	3	3	3	3	3	3	3	3	3	3	3	3	3	3	3	3	3	3	3	3	3	3	3	3	3	3	3	3	3
39	2025/6/1 12:28:58	184秒	1	2	7	23	8	13	1	4	4	4	4	4	4	4	4	4	4	5	3	4	4	4	3	3	4	4	4	4	4	4	4	4	4	4	4	4	4	4	4	4	3	3	4	4	4	4	4
40	2025/6/1 12:30:03	235秒	1	2	6	22	9	14	1	4	3	3	3	3	3	3	3	3	3	2	4	3	3	3	3	4	3	1	1	1	1	1	1	1	1	2	2	5	5	5	5	4	4	1	1	1	1	1	1
42	2025/6/1 12:37:15	118秒	1	1	5	21	10	15	1	3	4	3	4	4	4	3	4	4	4	3	4	3	4	3	4	3	4	3	4	3	4	3	4	3	4	3	4	3	4	3	4	3	4	3	4	3	4	3	4
44	2025/6/1 12:52:52	148秒	1	2	5	21	11	16	1	4	5	5	5	5	5	5	5	5	5	5	5	5	5	5	4	4	4	4	3	4	3	3	3	3	4	5	3	5	5	5	5	3	2	4	4	4	4	5	3
45	2025/6/1 12:57:57	169秒	1	2	2	18	6	11	1	1	4	4	4	4	4	4	3	4	4	4	4	4	4	4	3	4	4	4	4	4	4	4	4	4	4	3	3	4	4	4	4	4	4	4	4	4	4	4	4
46	2025/6/1 13:04:29	128秒	1	2	5	21	8	13	1	4	5	5	5	5	5	5	5	5	5	5	5	5	5	5	5	5	5	5	5	5	4	4	4	5	5	5	5	4	4	4	4	4	4	4	4	4	4	4	4
47	2025/6/1 13:30:02	154秒	1	2	5	21	10	15	1	3	4	3	3	4	4	4	4	4	4	4	4	3	4	3	4	4	4	4	4	4	3	3	4	3	3	3	3	4	4	4	4	4	4	3	3	3	3	3	3
52	2025/6/1 13:58:35	197秒	1	2	2	18	8	13	1	1	3	4	3	3	4	4	3	3	4	4	3	3	3	3	3	4	5	5	5	5	3	3	3	4	5	4	3	4	4	4	4	4	3	4	3	3	4	4	4
53	2025/6/1 13:59:25	224秒	1	2	6	22	9	14	1	4	5	4	4	4	4	4	4	3	3	5	2	2	4	5	5	4	5	5	4	5	2	3	4	3	3	3	3	2	3	4	5	5	4	2	2	3	3	3	3
54	2025/6/1 13:59:45	235秒	1	2	4	20	8	13	1	3	3	3	3	4	4	4	4	4	4	3	3	3	4	3	3	3	4	4	4	4	3	3	2	3	3	3	2	4	4	4	4	4	4	3	3	3	3	3	3
56	2025/6/1 14:00:51	113秒	1	2	3	19	6	11	1	1	4	4	4	4	4	4	4	4	4	4	4	4	4	4	3	4	4	4	4	4	4	4	4	4	4	4	4	4	3	4	4	3	3	4	4	4	4	4	4
57	2025/6/1 14:00:56	110秒	1	2	3	19	5	10	1	1	5	5	5	5	5	5	5	5	5	5	5	5	5	5	4	4	4	4	4	4	4	4	4	4	4	4	4	4	4	4	4	4	4	4	4	4	4	4	4
59	2025/6/1 14:04:41	104秒	1	2	4	20	9	14	3	2	4	4	4	4	4	4	4	4	4	4	4	4	4	4	4	4	4	4	4	4	4	4	4	4	4	4	4	4	4	4	4	4	4	4	4	4	4	4	4
60	2025/6/1 14:05:59	126秒	1	2	5	21	5	10	1	1	4	4	3	3	3	4	2	3	3	2	3	2	3	3	3	2	2	2	3	3	2	2	4	2	2	2	2	4	3	4	2	2	2	3	4	3	3	3	4
61	2025/6/1 14:06:04	116秒	1	1	4	20	5	10	3	2	3	3	3	3	3	3	3	3	3	3	3	3	3	3	3	3	3	3	3	3	3	3	3	3	3	3	3	3	3	3	3	3	3	3	3	3	3	3	3
62	2025/6/1 14:06:08	205秒	1	2	6	22	8	13	1	3	3	4	3	4	4	4	3	4	4	5	4	4	4	4	4	4	4	4	4	4	3	3	3	4	4	3	3	4	3	4	4	4	3	4	4	4	3	4	3
65	2025/6/1 14:08:21	148秒	1	2	3	19	11	16	1	2	4	4	4	4	4	3	3	4	4	4	4	4	4	4	3	4	4	4	4	4	4	4	4	3	3	3	3	3	3	4	4	4	4	3	3	3	3	3	3
66	2025/6/1 14:09:16	156秒	1	2	5	21	9	14	2	3	4	4	4	4	4	4	4	4	4	4	3	3	3	4	4	4	4	4	4	4	4	4	4	4	4	4	4	4	4	4	4	4	4	4	4	4	4	4	4
68	2025/6/1 14:13:50	101秒	1	2	2	18	6	11	1	1	4	3	3	3	3	3	3	3	3	3	3	3	3	3	3	3	3	3	3	3	3	3	3	3	3	3	3	3	3	3	3	3	3	3	3	3	3	3	3
70	2025/6/1 14:18:01	665秒	1	2	4	20	7	12	1	2	4	4	4	4	4	3	3	4	4	4	4	4	4	4	4	3	3	3	4	3	3	3	4	3	3	3	3	4	4	4	4	3	3	4	4	4	4	4	3
73	2025/6/1 14:22:43	100秒	1	1	5	21	5	10	1	1	5	5	5	5	5	5	5	4	4	3	3	3	4	3	4	3	4	4	3	3	4	4	3	3	3	4	3	3	3	4	3	4	3	3	3	3	4	4	3
74	2025/6/1 14:24:40	104秒	1	2	3	19	6	11	2	1	4	4	4	4	4	4	4	4	4	4	4	4	4	4	4	4	4	4	4	4	4	4	4	4	4	4	4	4	4	4	4	4	4	4	4	4	4	4	4
76	2025/6/1 14:31:58	181秒	1	2	3	19	5	10	2	1	2	4	2	4	3	3	3	3	3	3	3	3	4	4	4	3	3	3	3	3	3	3	3	3	3	3	3	3	3	4	3	3	3	3	3	3	3	3	3
77	2025/6/1 14:32:03	139秒	1	2	2	18	5	10	1	1	3	3	3	3	3	4	4	4	4	4	4	4	4	4	4	4	4	4	4	4	3	4	4	4	4	4	4	4	3	4	3	3	3	3	3	3	3	3	3
78	2025/6/1 14:33:46	102秒	1	2	4	20	7	12	1	2	3	3	3	3	3	3	3	3	3	3	3	3	3	3	3	3	3	3	3	3	3	3	3	3	3	3	3	3	3	3	3	3	3	3	3	3	3	3	3
79	2025/6/1 14:35:31	181秒	1	2	3	19	7	12	1	2	4	4	3	4	4	3	3	3	4	4	4	4	4	4	3	4	4	4	4	4	3	4	4	4	4	4	3	3	4	4	4	4	3	3	3	3	3	3	3
81	2025/6/1 14:36:26	115秒	1	2	4	20	6	11	1	1	4	4	4	5	4	4	4	5	4	4	4	4	5	4	4	4	4	4	4	4	4	4	4	4	4	4	4	4	4	4	4	4	4	4	4	4	4	4	4
82	2025/6/1 14:36:41	136秒	1	2	2	18	5	10	1	1	5	5	5	5	5	2	2	3	3	5	5	5	5	5	5	5	3	3	3	4	3	3	3	4	3	4	3	3	4	4	2	2	2	4	4	3	4	4	4
83	2025/6/1 14:37:29	162秒	1	2	3	19	7	12	1	2	3	3	3	3	3	3	3	3	3	3	3	3	3	3	3	3	3	3	3	3	3	3	3	5	5	5	5	5	5	5	5	5	5	5	5	4	4	4	4
84	2025/6/1 14:37:51	115秒	1	2	4	20	7	12	1	2	3	3	4	3	4	4	3	4	4	3	4	3	4	4	3	4	4	4	3	4	3	4	4	3	3	3	4	3	4	3	3	4	3	4	4	3	4	3	4
85	2025/6/1 14:38:09	130秒	1	2	4	20	9	14	1	2	3	4	3	4	4	3	3	4	4	4	3	4	4	4	4	4	3	4	4	4	4	4	4	3	4	3	4	4	3	4	4	4	4	3	3	3	3	3	3
86	2025/6/1 14:39:07	97秒	1	2	4	20	6	11	1	2	4	4	4	4	4	4	4	4	4	4	4	4	4	4	4	4	4	4	4	4	4	4	4	4	4	3	4	4	4	4	4	4	4	4	4	4	4	4	4
90	2025/6/1 14:48:47	102秒	1	2	5	21	6	11	1	3	4	4	4	4	4	4	3	4	4	4	4	3	3	3	3	3	4	4	4	4	4	4	4	4	4	3	3	4	3	4	4	4	4	3	3	3	3	3	3
91	2025/6/1 14:50:11	177秒	1	1	4	20	7	12	1	2	4	4	4	4	4	3	3	4	4	4	4	4	4	4	4	4	4	4	4	4	3	3	3	3	3	3	3	3	3	3	3	3	3	3	3	3	3	3	3
95	2025/6/1 15:02:28	104秒	1	2	4	20	7	12	1	1	4	4	4	4	4	4	4	4	4	4	4	4	4	4	4	4	4	4	4	4	4	4	4	4	4	4	4	4	4	4	4	4	4	4	4	4	4	4	4
97	2025/6/1 15:04:39	195秒	1	2	3	19	6	11	1	1	3	4	3	4	4	4	3	3	4	3	3	3	3	4	3	4	4	3	4	4	3	3	4	4	4	4	4	5	5	5	5	5	5	4	5	4	5	5	4
98	2025/6/1 15:06:30	103秒	1	2	4	20	5	10	1	1	3	3	3	3	3	3	3	3	3	3	3	3	3	3	3	3	3	3	3	3	3	3	3	3	3	3	3	3	3	3	3	3	3	3	3	3	3	3	3
101	2025/6/1 15:17:30	170秒	1	2	6	22	9	14	1	4	4	5	4	4	3	3	3	5	5	5	4	2	4	4	4	3	4	4	3	4	3	3	4	3	3	4	4	4	2	4	4	2	2	4	4	4	4	4	4
102	2025/6/1 15:19:07	183秒	1	2	3	19	10	15	1	1	3	3	2	3	3	2	3	3	4	3	4	3	3	3	3	4	4	4	4	4	4	4	4	4	4	4	4	4	3	4	4	4	4	4	4	4	4	3	4
103	2025/6/1 15:20:07	96秒	1	1	3	19	6	11	2	1	4	4	3	3	3	4	3	3	4	3	4	4	3	4	3	3	4	4	4	4	4	3	4	3	4	3	4	3	4	4	3	4	3	4	3	4	4	3	4
104	2025/6/1 15:26:44	106秒	1	1	5	21	6	11	1	2	4	5	4	4	5	4	5	4	4	5	5	4	4	4	5	4	4	5	5	4	4	5	5	4	5	4	5	5	4	5	4	5	3	5	5	5	4	5	5
105	2025/6/1 15:28:08	178秒	1	2	5	21	6	11	1	2	4	4	3	5	4	3	4	4	3	3	4	4	3	3	3	4	4	3	4	3	4	4	4	4	3	3	4	4	4	4	4	4	3	4	4	3	4	4	3
106	2025/6/1 15:28:55	236秒	1	2	5	21	7	12	1	3	5	5	5	5	5	5	5	5	5	4	4	3	4	4	4	4	4	4	4	3	3	3	4	3	4	3	3	4	4	4	4	4	4	4	4	4	4	4	3
110	2025/6/1 15:40:16	165秒	1	2	5	21	10	15	1	3	4	5	4	5	4	4	3	4	4	5	5	5	4	5	4	4	4	4	4	4	3	3	4	3	4	4	4	4	4	4	4	4	4	4	4	3	3	4	3
111	2025/6/1 15:41:00	146秒	1	2	4	20	3	8	1	2	5	5	5	5	5	5	5	5	5	5	5	5	5	5	5	5	5	5	5	5	5	5	5	5	4	5	4	4	4	4	5	5	5	5	5	5	5	5	5
112	2025/6/1 15:41:32	103秒	1	2	3	19	6	11	1	1	4	4	4	4	4	5	5	5	5	5	3	4	4	4	4	4	4	4	4	4	4	4	4	4	4	4	4	4	4	4	4	4	4	4	4	4	4	4	4
113	2025/6/1 15:42:45	115秒	1	2	5	21	8	13	1	3	5	5	4	5	5	5	3	5	5	5	5	5	5	5	5	3	3	3	5	3	3	5	3	3	3	3	3	5	4	5	5	5	3	3	4	4	4	4	5
115	2025/6/1 15:48:11	130秒	1	2	4	20	5	10	1	1	4	4	4	4	4	4	4	4	4	4	4	4	4	4	4	4	4	4	4	4	4	4	4	4	4	3	4	4	5	5	5	5	5	4	4	4	4	4	4
116	2025/6/1 15:49:39	348秒	1	2	3	19	6	11	1	1	3	3	3	3	3	3	3	3	3	3	3	3	3	3	3	3	3	3	3	3	3	3	3	3	3	3	3	3	3	3	3	3	3	3	3	3	3	3	3
119	2025/6/1 15:52:06	102秒	1	2	5	21	4	9	2	2	3	3	3	3	3	3	3	3	3	3	3	3	3	3	3	3	3	3	3	3	3	3	3	3	3	3	3	3	3	3	3	3	3	3	3	3	3	3	3
120	2025/6/1 15:54:11	174秒	1	2	4	20	7	12	1	2	5	5	5	5	5	5	5	5	5	5	5	5	5	5	5	4	4	4	4	4	2	3	3	3	4	3	3	5	4	4	4	4	4	4	4	4	4	4	4
121	2025/6/1 15:57:28	455秒	1	2	4	20	8	13	2	2	3	5	4	4	4	3	3	4	4	3	3	3	3	3	3	4	4	4	4	4	3	3	3	3	3	3	3	4	4	4	3	3	3	3	3	3	3	3	3
122	2025/6/1 15:58:10	361秒	1	2	5	21	7	12	2	2	4	4	3	4	4	4	4	4	4	5	4	4	4	4	3	4	4	4	4	4	4	4	4	4	4	4	4	4	4	4	4	4	3	3	3	3	3	3	3
123	2025/6/1 15:59:51	110秒	1	2	5	21	8	13	3	3	4	4	4	4	4	4	4	4	4	4	4	4	4	4	4	4	4	4	4	4	4	4	4	4	4	4	4	4	4	4	4	4	4	4	4	4	4	4	4
128	2025/6/1 16:37:11	255秒	1	1	4	20	6	11	2	1	5	5	5	5	5	4	5	5	4	4	5	3	4	4	4	5	5	5	5	5	5	4	5	5	5	5	5	4	5	5	5	5	5	5	5	5	5	5	5
129	2025/6/1 16:46:34	446秒	1	2	4	20	6	11	1	1	4	4	3	4	4	4	4	5	5	4	4	2	5	4	3	3	4	4	4	3	3	4	4	4	4	2	4	5	5	5	5	5	5	4	3	4	4	4	5
130	2025/6/1 16:49:18	99秒	1	2	5	21	8	13	2	3	4	4	4	4	4	4	4	4	4	4	4	4	4	4	4	4	4	4	4	4	4	4	4	4	4	4	4	4	4	4	4	4	4	4	4	4	4	4	4
131	2025/6/1 17:11:51	258秒	1	2	8	24	11	16	2	3	4	4	4	4	4	3	3	3	3	5	5	5	4	4	3	4	3	4	4	4	3	3	4	4	4	4	3	4	4	4	4	4	4	3	3	4	4	3	3
136	2025/6/1 17:19:38	146秒	1	2	3	19	4	9	1	1	5	4	4	4	4	4	4	4	4	4	3	3	4	4	3	3	3	4	3	3	3	3	4	4	4	3	3	4	4	3	3	3	2	3	3	3	3	3	3
137	2025/6/1 17:20:23	179秒	1	2	3	19	11	16	1	1	4	4	3	4	4	3	3	3	3	3	3	3	3	3	3	3	3	3	3	3	3	3	3	3	3	3	3	3	3	3	2	4	3	3	3	3	3	3	2
138	2025/6/1 17:21:00	137秒	1	2	3	19	5	10	1	1	4	4	4	4	4	4	4	4	4	4	4	4	4	4	4	4	4	4	4	4	4	4	4	3	4	4	4	4	4	4	4	4	4	4	4	4	4	4	4
140	2025/6/1 17:26:11	115秒	1	2	2	18	5	10	1	1	4	4	3	3	3	2	3	2	4	4	3	2	3	3	3	3	3	3	3	3	3	3	3	4	4	3	4	3	4	3	4	3	4	4	4	3	4	4	3
141	2025/6/1 17:28:14	148秒	1	2	5	21	5	10	1	3	5	5	5	5	5	4	5	5	5	5	5	5	5	5	5	5	5	5	5	5	5	5	5	5	5	5	5	5	5	5	5	5	4	5	5	5	5	5	5
142	2025/6/1 17:28:14	255秒	1	2	3	19	6	11	2	1	5	4	5	5	5	5	4	4	4	4	4	4	4	4	3	4	4	3	4	4	4	3	4	4	4	4	4	4	4	4	3	4	4	4	4	4	4	4	4
143	2025/6/1 17:32:56	521秒	1	2	4	20	5	10	1	1	3	3	3	3	4	4	4	4	4	4	4	4	4	4	4	4	4	4	4	4	4	4	4	4	4	4	4	4	4	4	4	4	4	4	4	4	4	4	4
147	2025/6/1 18:09:36	164秒	1	2	3	19	5	10	1	1	3	3	4	4	4	4	3	3	4	4	4	3	4	3	3	4	4	5	5	5	3	4	5	5	5	4	5	5	5	5	5	5	5	4	4	3	3	3	3
149	2025/6/1 18:11:58	105秒	1	2	3	19	7	12	1	2	3	3	3	3	3	3	3	3	3	4	4	4	4	4	4	4	4	4	4	4	4	3	3	3	3	3	3	3	3	3	3	3	3	3	3	3	3	3	3
150	2025/6/1 18:28:19	97秒	1	2	3	19	8	13	1	1	4	4	4	4	4	4	4	4	4	4	4	4	4	4	4	4	4	4	4	4	4	4	4	4	4	4	4	4	4	4	4	4	4	3	3	3	4	4	4
151	2025/6/1 18:37:24	103秒	1	2	3	19	5	10	1	1	3	3	3	3	3	3	3	3	3	3	3	3	3	3	3	3	3	3	3	3	3	3	3	3	3	3	3	3	3	3	3	3	3	3	3	3	3	3	3
152	2025/6/1 18:37:27	96秒	1	1	2	18	5	10	1	1	3	3	3	3	3	3	3	3	3	3	3	3	3	3	3	3	3	3	3	3	3	3	3	3	3	3	3	3	3	3	3	3	3	3	3	3	3	3	3
155	2025/6/1 20:26:51	140秒	1	1	3	19	3	8	2	1	2	3	4	4	4	3	3	3	3	3	2	3	2	2	4	3	5	2	2	2	2	4	4	4	4	4	3	4	3	4	4	4	4	4	4	3	3	3	3
157	2025/6/1 20:42:30	151秒	1	2	4	20	6	11	2	1	3	3	4	4	4	4	4	4	4	4	4	4	4	4	4	4	4	4	3	4	4	4	4	4	4	4	4	4	4	4	4	4	4	4	4	4	4	4	4
159	2025/6/1 21:44:58	130秒	1	2	5	21	8	13	3	3	5	5	5	5	5	5	5	5	5	5	5	5	5	5	5	5	5	5	5	5	5	4	5	4	5	3	5	5	5	5	5	5	5	5	5	5	5	5	5
164	2025/6/2 15:00:55	97秒	1	2	3	19	6	11	2	2	4	4	3	4	4	4	4	4	4	4	4	4	4	4	4	4	4	4	4	4	4	4	4	3	3	3	3	3	3	3	4	4	4	3	3	3	3	3	3
170	2025/6/2 15:02:59	178秒	1	2	2	18	5	10	2	1	3	3	3	3	4	4	4	4	4	4	4	4	4	4	4	4	4	4	4	3	3	3	4	3	4	3	4	4	4	4	4	4	4	4	4	4	4	4	4
172	2025/6/2 15:09:03	100秒	1	2	3	19	4	9	1	1	4	4	4	4	4	4	4	4	4	4	4	4	4	4	4	3	4	4	3	3	3	3	3	3	4	3	4	4	3	4	3	2	2	3	3	3	4	4	3
173	2025/6/2 15:09:23	126秒	1	2	3	19	7	12	1	1	4	3	3	4	4	4	3	4	4	4	4	4	4	4	4	4	4	4	4	4	4	4	4	4	4	4	4	4	4	4	4	4	3	3	4	3	4	4	4
174	2025/6/2 15:10:25	176秒	1	2	3	19	6	11	2	1	4	3	4	4	3	4	4	3	3	4	4	3	3	4	3	4	4	4	4	4	3	3	3	4	4	3	3	4	4	4	4	4	4	4	4	3	4	4	4
177	2025/6/2 15:16:27	125秒	1	1	2	18	3	8	1	1	5	5	4	5	5	5	4	5	5	5	5	5	5	5	5	5	5	5	5	5	5	5	4	5	5	5	5	5	4	5	4	4	5	5	5	5	5	5	5
179	2025/6/2 15:20:27	124秒	1	2	3	19	11	16	3	1	5	4	3	3	4	4	4	5	3	5	3	3	4	4	4	4	3	4	4	4	4	4	4	3	4	3	3	4	3	4	5	5	4	4	4	4	4	3	4
181	2025/6/2 15:44:05	222秒	1	2	3	19	6	11	2	1	5	5	5	5	5	4	4	5	5	5	4	4	4	5	5	4	4	4	4	4	4	4	4	4	4	4	4	4	4	5	5	5	5	5	5	4	4	5	4
185	2025/6/2 16:12:22	149秒	1	2	4	20	5	10	1	1	4	4	4	4	3	3	3	3	4	4	4	4	4	4	4	3	4	4	4	4	3	3	4	4	3	3	3	4	4	4	4	4	3	3	3	3	3	3	4
188	2025/6/2 16:54:13	123秒	1	2	5	21	8	13	1	3	3	3	3	3	3	3	3	3	3	3	3	3	3	3	3	3	3	3	3	3	3	3	3	3	3	3	3	3	3	3	3	3	3	3	3	3	3	3	3
195	2025/6/2 20:36:33	191秒	1	2	6	22	10	15	1	4	5	5	5	5	5	5	5	5	5	5	5	5	5	5	5	5	5	5	5	5	5	5	5	5	5	5	5	5	5	5	5	5	5	5	5	5	5	5	5
196	2025/6/2 21:44:23	104秒	1	2	6	22	7	12	1	3	3	3	3	3	4	4	4	3	4	4	4	4	4	4	3	4	3	3	4	4	4	4	4	3	3	4	3	3	4	4	4	4	4	4	4	4	4	4	4
197	2025/6/2 22:29:42	158秒	1	2	6	22	10	15	1	4	4	5	3	4	4	4	3	4	4	4	4	3	4	3	3	3	4	4	4	4	3	3	4	3	4	4	4	3	4	4	4	4	5	3	3	3	3	3	3
198	2025/6/3 7:24:28	149秒	1	2	3	19	5	10	1	1	4	2	2	4	4	4	4	4	4	3	3	2	3	3	3	3	3	3	4	4	4	4	4	4	4	4	4	4	4	4	4	4	3	4	4	4	4	4	4
199	2025/6/3 10:31:08	132秒	1	1	5	21	7	12	3	3	5	5	5	5	4	4	4	5	5	5	5	5	5	5	5	5	5	5	5	5	3	4	4	3	5	3	3	4	5	5	5	5	5	3	3	3	5	3	5
200	2025/6/3 10:31:37	161秒	1	2	6	22	8	13	1	3	4	4	4	4	4	5	2	3	4	4	3	4	4	4	4	4	4	3	4	4	3	4	4	3	3	4	4	4	4	5	5	4	4	4	3	4	3	4	2
201	2025/6/3 10:32:30	258秒	1	1	5	21	10	15	1	3	4	4	4	5	4	4	3	4	4	5	4	4	4	4	4	4	4	4	4	4	4	4	4	4	4	4	4	4	4	4	4	4	3	4	4	4	4	4	4
202	2025/6/3 10:32:35	112秒	1	2	5	21	7	12	3	3	4	4	3	4	4	4	4	4	4	4	4	5	4	3	4	5	4	4	4	3	4	4	4	3	4	3	3	3	3	3	3	3	3	3	3	3	3	3	3
203	2025/6/3 10:34:18	228秒	1	2	5	21	8	13	3	3	5	5	5	5	5	4	2	5	5	4	4	3	5	5	4	4	5	5	5	4	4	5	5	4	5	5	5	4	4	5	5	5	5	3	3	4	5	4	4
205	2025/6/3 10:40:04	155秒	1	1	5	21	7	12	2	2	4	4	3	4	4	3	3	4	3	4	4	3	3	3	3	3	3	3	3	3	3	4	4	4	4	3	4	3	4	4	4	4	4	3	3	3	3	3	3
215	2025/6/3 10:43:12	99秒	1	2	3	19	5	10	2	1	4	5	5	5	5	4	4	5	5	5	5	5	5	5	5	5	5	5	5	5	5	5	5	5	5	5	5	5	5	5	5	5	5	5	5	5	5	5	5
217	2025/6/3 10:43:14	99秒	1	1	2	18	9	14	2	1	4	4	4	4	4	3	3	3	3	4	4	4	4	4	4	4	4	4	4	4	4	3	4	4	4	4	4	4	3	4	3	3	3	3	3	3	3	3	3
218	2025/6/3 10:43:15	107秒	1	2	3	19	5	10	1	1	3	3	3	3	3	3	3	3	3	3	3	3	3	3	4	2	3	3	3	3	1	2	4	3	4	3	3	4	2	4	4	4	4	3	3	3	3	3	3
221	2025/6/3 10:43:20	99秒	1	1	5	21	8	13	2	3	3	4	4	4	4	3	3	4	4	4	4	3	4	4	4	4	4	4	4	4	4	4	4	4	4	4	4	4	4	4	4	4	4	4	4	4	4	4	4
225	2025/6/3 10:43:28	156秒	1	1	5	21	7	12	1	3	4	4	4	4	4	3	3	3	4	5	5	4	4	3	4	3	4	4	4	4	3	3	4	4	4	3	3	4	4	4	4	4	4	4	4	4	4	4	4
226	2025/6/3 10:43:31	97秒	1	2	2	18	6	11	1	1	4	4	4	4	4	4	4	4	4	4	4	4	4	4	4	4	4	4	4	4	4	4	4	4	4	4	4	4	4	4	4	4	4	4	4	4	4	4	4
229	2025/6/3 10:43:33	109秒	1	2	3	19	5	10	1	1	4	4	4	4	4	4	4	4	4	4	4	4	4	4	4	4	4	4	4	4	4	4	4	4	4	4	4	4	4	4	4	4	4	4	4	4	4	4	4
230	2025/6/3 10:43:38	111秒	1	2	4	20	7	12	1	2	4	4	4	4	3	3	3	4	4	4	4	3	4	4	4	4	4	4	4	4	3	4	4	4	4	3	4	4	4	4	4	4	4	4	4	4	4	4	3
231	2025/6/3 10:43:41	101秒	1	2	3	19	6	11	1	1	4	4	4	4	4	4	4	4	4	4	4	4	4	4	4	4	4	4	4	4	4	4	4	4	4	4	4	4	4	4	4	4	4	4	4	4	4	4	4
232	2025/6/3 10:43:42	111秒	1	2	3	19	6	11	2	1	3	4	4	4	4	3	3	4	4	4	4	4	4	4	4	4	4	4	4	4	4	4	4	4	4	4	4	4	4	4	4	4	4	4	4	4	4	4	4
233	2025/6/3 10:43:48	96秒	1	1	4	20	10	15	1	2	4	4	4	4	4	4	4	4	4	4	4	4	4	4	4	4	4	4	4	4	4	4	4	4	4	4	4	4	4	4	4	4	4	4	4	4	4	4	4
235	2025/6/3 10:44:00	130秒	1	2	5	21	7	12	2	3	3	4	4	4	4	1	1	2	3	4	4	4	4	3	3	3	3	3	3	3	3	3	3	3	3	3	3	3	3	3	3	3	3	3	3	3	3	3	3
236	2025/6/3 10:44:03	117秒	1	2	6	22	8	13	2	3	3	3	3	3	3	4	4	4	4	4	4	4	4	4	4	3	4	4	4	4	3	3	3	3	3	3	3	3	3	4	4	3	3	3	3	3	3	3	3
237	2025/6/3 10:44:05	114秒	1	2	5	21	7	12	1	2	4	4	4	4	4	4	4	4	4	4	4	4	4	4	3	4	3	3	3	3	3	3	3	3	3	3	3	3	3	4	3	4	4	3	4	3	4	3	4
238	2025/6/3 10:44:09	148秒	1	2	2	18	6	11	1	1	5	5	5	5	5	5	5	5	5	5	5	5	5	5	5	5	5	5	5	5	5	5	5	5	5	5	5	5	5	5	5	5	5	5	5	5	5	5	5
239	2025/6/3 10:44:11	116秒	1	2	3	19	8	13	1	1	5	5	5	5	5	1	1	5	5	5	5	5	5	5	5	5	5	5	5	5	5	5	5	5	5	5	5	5	5	5	5	5	5	5	5	5	5	5	5
242	2025/6/3 10:44:22	104秒	1	2	4	20	10	15	1	2	4	4	3	4	4	3	4	4	5	5	5	5	5	4	4	4	4	4	4	4	4	4	4	4	3	3	3	4	4	3	3	3	3	3	3	3	3	3	3
243	2025/6/3 10:44:23	132秒	1	2	4	20	6	11	1	2	3	5	4	4	4	4	4	4	4	4	4	4	4	4	3	4	4	4	4	4	4	4	4	4	4	4	4	4	4	4	4	4	4	4	4	4	4	4	4
245	2025/6/3 10:44:29	146秒	1	2	5	21	8	13	2	1	4	4	4	4	4	4	4	4	4	4	4	4	4	4	3	3	3	3	4	3	4	3	4	4	3	3	3	4	4	3	4	4	3	3	3	3	3	3	4
246	2025/6/3 10:44:37	174秒	1	2	3	19	7	12	1	2	4	3	3	3	4	3	3	3	3	3	3	3	3	3	3	3	4	4	4	4	4	4	4	4	4	4	4	4	3	3	3	4	4	3	4	3	4	3	3
248	2025/6/3 10:44:40	137秒	1	1	3	19	5	10	2	1	4	3	3	4	4	3	3	4	4	4	3	3	4	4	3	3	3	4	2	2	1	2	2	3	3	4	3	4	3	4	3	3	2	3	3	3	4	3	4
249	2025/6/3 10:44:41	176秒	1	2	4	20	5	10	1	1	5	5	1	5	4	5	3	4	4	5	5	5	5	5	5	2	4	5	2	2	3	5	5	5	5	3	3	5	5	5	5	5	5	3	3	3	3	3	3
250	2025/6/3 10:44:46	168秒	1	2	4	20	8	13	1	2	3	3	2	3	3	3	2	3	3	4	4	3	3	3	3	4	4	4	3	4	3	3	3	4	4	3	3	3	3	3	3	3	3	4	4	4	4	4	4
251	2025/6/3 10:44:51	180秒	1	2	2	18	6	11	1	1	5	5	5	5	5	5	5	5	5	5	5	5	5	5	5	5	5	5	5	5	5	5	5	5	3	3	5	3	2	5	5	5	5	5	3	3	5	4	3
253	2025/6/3 10:44:55	180秒	1	2	6	22	10	15	2	3	4	4	4	4	4	4	4	4	4	4	4	4	4	4	4	4	4	4	4	4	4	4	4	4	4	4	3	4	4	4	4	4	4	4	4	4	4	4	4
254	2025/6/3 10:44:57	193秒	1	2	4	20	7	12	1	1	4	4	4	4	4	4	4	4	5	4	4	4	4	4	3	5	5	5	5	5	5	5	5	5	5	5	5	4	3	5	5	5	5	3	3	3	3	4	4
256	2025/6/3 10:45:00	156秒	1	2	4	20	8	13	1	2	3	3	4	4	4	3	3	3	4	4	3	3	3	4	3	3	4	4	4	4	3	3	3	3	3	3	3	3	3	4	4	4	4	2	2	2	3	3	2
257	2025/6/3 10:45:05	153秒	1	2	5	21	2	7	2	1	3	4	2	3	3	2	2	2	3	3	3	3	3	3	2	2	2	3	3	3	3	3	3	3	3	3	3	3	3	3	3	3	3	3	3	3	3	3	3
258	2025/6/3 10:45:11	162秒	1	2	4	20	8	13	1	3	4	4	4	4	4	3	3	4	4	4	4	4	4	4	5	4	4	4	4	4	4	4	4	4	4	3	3	4	4	4	5	4	4	4	4	4	3	4	4
259	2025/6/3 10:45:12	139秒	1	2	4	20	6	11	1	2	5	3	3	5	5	5	5	4	5	3	3	4	5	4	5	5	5	5	5	5	5	5	5	5	5	5	5	5	4	5	5	5	5	4	4	4	5	5	5
260	2025/6/3 10:45:15	165秒	1	2	4	20	7	12	1	2	5	5	5	5	5	5	5	5	5	5	5	5	5	5	5	5	5	5	5	5	5	5	5	5	5	5	5	5	5	5	5	5	5	5	5	5	5	5	5
261	2025/6/3 10:45:40	111秒	1	2	2	18	5	10	1	1	5	5	5	5	5	1	1	5	5	5	5	5	5	5	5	5	5	5	5	5	5	5	5	5	5	5	5	5	5	5	5	5	5	5	5	5	5	5	5
262	2025/6/3 10:45:47	188秒	1	2	6	22	7	12	2	3	4	4	4	4	4	4	3	4	4	4	4	4	4	4	4	4	4	4	4	4	4	4	4	3	4	3	4	4	4	4	4	4	3	3	3	3	3	3	3
263	2025/6/3 10:45:55	132秒	1	2	5	21	7	12	1	3	4	4	3	4	4	4	4	4	4	4	4	4	4	4	4	4	4	4	4	4	4	4	4	4	4	4	4	4	4	4	4	4	4	4	4	4	4	4	4
264	2025/6/3 10:46:01	144秒	1	2	3	19	8	13	1	1	4	4	4	4	4	4	4	4	4	4	4	4	4	4	4	5	5	5	5	5	5	5	5	5	5	5	5	5	4	5	4	5	4	5	5	5	5	5	5
265	2025/6/3 10:46:08	145秒	1	2	4	20	3	8	1	2	4	3	3	4	4	4	4	4	4	4	4	3	3	4	4	5	4	5	5	5	4	4	4	4	4	4	4	4	4	4	4	4	4	4	4	4	4	4	5
266	2025/6/3 10:46:09	215秒	1	2	3	19	6	11	1	2	1	5	5	5	5	5	5	5	5	5	5	5	5	5	5	5	5	5	5	5	5	5	5	5	5	5	5	5	5	5	5	5	5	5	5	5	5	5	5
267	2025/6/3 10:46:17	166秒	1	2	2	18	6	11	1	1	5	5	5	5	5	5	5	5	5	5	5	5	5	5	5	5	5	5	5	5	5	5	5	5	5	5	3	5	3	3	5	5	4	4	3	4	4	5	5
268	2025/6/3 10:46:20	206秒	1	2	3	19	5	10	1	1	3	4	4	4	4	3	2	3	4	4	4	4	4	4	4	5	5	5	5	5	4	5	5	5	5	4	5	3	4	4	5	5	5	4	4	4	4	3	4
269	2025/6/3 10:46:23	166秒	1	2	5	21	8	13	1	3	5	5	5	5	5	5	5	5	5	5	5	5	5	5	5	5	5	5	5	5	5	5	5	5	5	5	5	5	5	5	5	5	5	5	5	5	5	5	5
270	2025/6/3 10:46:27	168秒	1	2	4	20	7	12	1	2	5	5	5	5	5	5	5	5	5	5	5	5	5	5	5	5	5	5	5	5	5	5	5	5	5	5	5	5	5	5	5	5	5	5	5	5	5	5	5
271	2025/6/3 10:46:35	292秒	1	2	3	19	8	13	1	1	4	4	4	4	4	4	4	4	4	5	4	3	4	4	4	5	5	5	5	5	5	5	5	5	5	4	5	5	5	5	5	5	5	4	4	4	4	4	4
272	2025/6/3 10:46:50	270秒	1	2	4	20	6	11	1	2	3	4	3	4	4	3	4	4	4	4	3	4	4	4	3	4	5	5	4	5	5	4	4	4	4	4	4	4	4	5	4	4	4	4	4	4	4	4	4
273	2025/6/3 10:46:55	161秒	1	2	4	20	8	13	1	1	4	4	4	4	4	4	4	4	4	4	4	3	4	5	4	5	5	5	5	5	4	4	4	5	5	4	4	4	4	4	4	3	3	4	5	4	4	4	4
274	2025/6/3 10:46:57	204秒	1	2	2	18	8	13	1	1	3	3	4	4	4	3	2	4	5	3	4	3	2	4	3	4	4	4	4	4	4	5	5	4	5	3	4	5	5	5	5	5	5	4	4	4	4	3	3
275	2025/6/3 10:47:15	297秒	1	2	4	20	4	9	1	2	3	4	3	4	4	4	3	4	4	3	3	3	3	3	3	5	5	5	5	5	5	4	4	4	4	4	4	4	3	4	5	4	3	3	3	3	4	4	4
277	2025/6/3 10:48:00	96秒	1	2	4	20	7	12	1	2	5	5	5	5	5	5	5	5	5	5	5	5	5	5	5	5	5	5	5	5	5	5	5	5	5	5	5	5	5	5	5	5	5	5	5	5	5	5	5
278	2025/6/3 10:48:10	223秒	1	2	3	19	6	11	2	1	3	4	4	4	3	3	3	4	4	5	4	4	4	4	3	4	4	4	4	4	4	4	4	4	4	4	4	4	4	4	4	4	3	3	4	4	3	3	3
279	2025/6/3 10:48:19	169秒	1	2	4	20	7	12	1	2	5	4	4	5	5	4	3	4	4	5	5	5	5	5	5	5	5	5	5	5	5	5	5	5	5	5	5	5	5	5	5	4	5	5	5	4	5	5	5
282	2025/6/3 10:49:16	150秒	1	2	3	19	7	12	1	2	4	5	5	5	4	4	4	5	4	5	5	5	5	5	5	4	4	4	4	4	4	4	4	4	4	4	4	4	4	4	4	4	4	4	4	4	4	4	4
284	2025/6/3 10:49:26	162秒	1	2	4	20	7	12	1	2	4	4	4	4	4	3	3	4	4	4	4	3	4	4	4	4	5	5	5	4	3	4	4	4	4	4	4	4	4	4	4	4	3	4	4	4	4	4	4
285	2025/6/3 10:49:28	370秒	1	2	5	21	8	13	2	3	3	4	3	4	4	4	4	4	4	4	4	3	3	3	4	4	4	4	4	4	4	4	4	3	3	3	3	2	2	4	4	4	4	3	3	3	3	4	3
286	2025/6/3 10:49:56	150秒	1	2	3	19	6	11	1	1	5	5	5	5	5	3	3	4	5	5	4	5	5	5	5	5	5	5	5	5	5	5	5	5	5	5	5	5	4	5	5	5	5	4	4	4	3	4	4
287	2025/6/3 10:50:01	118秒	1	2	4	20	7	12	1	2	5	5	5	5	5	5	5	5	5	5	5	5	5	5	5	5	5	5	5	5	5	5	5	5	5	5	5	5	5	5	5	5	5	4	4	4	4	4	4
290	2025/6/3 10:51:21	391秒	1	2	5	21	8	13	1	3	4	3	3	4	3	3	2	4	4	4	4	3	4	4	4	4	4	4	4	4	4	4	4	3	3	3	3	2	2	4	2	2	2	3	3	3	3	3	3
291	2025/6/3 10:51:30	97秒	1	2	4	20	9	14	1	2	4	4	4	4	4	3	3	3	3	4	4	4	4	4	3	4	4	4	4	4	4	4	4	4	4	4	4	4	4	4	4	4	4	4	4	4	4	4	4
292	2025/6/3 10:51:44	133秒	1	2	4	20	7	12	1	2	4	4	4	4	4	4	4	4	4	5	3	3	4	4	4	4	4	4	4	5	4	4	4	4	4	4	4	4	4	4	4	4	4	4	4	4	4	4	4
296	2025/6/3 10:52:27	313秒	1	2	5	21	8	13	1	2	4	4	4	4	4	4	4	4	4	4	4	4	4	4	4	4	4	4	4	4	4	4	4	4	4	4	4	5	4	5	5	5	5	4	3	3	3	3	3
297	2025/6/3 10:52:35	270秒	1	2	3	19	6	11	1	1	4	4	4	5	5	5	5	5	5	5	5	5	5	3	4	4	5	5	5	4	3	3	4	4	4	4	3	4	4	4	4	4	4	4	3	3	4	4	4
298	2025/6/3 10:52:36	105秒	1	2	3	19	6	11	1	1	5	5	5	5	5	5	5	5	5	5	5	5	5	5	5	5	5	5	5	5	5	5	5	5	5	5	5	5	5	5	5	5	5	5	5	5	5	5	5
300	2025/6/3 10:52:59	134秒	1	2	5	21	8	13	1	1	5	5	3	4	4	5	3	4	5	5	5	5	5	5	3	5	5	5	5	5	4	4	4	4	4	4	4	4	4	4	4	4	4	3	3	3	3	3	3
301	2025/6/3 10:53:11	223秒	1	1	3	19	5	10	1	2	4	5	3	4	3	4	3	3	4	4	4	3	3	3	3	4	4	4	5	4	2	4	4	5	5	5	4	5	5	5	5	5	5	3	4	3	3	3	3
302	2025/6/3 10:53:12	145秒	1	2	2	18	8	13	1	1	4	4	4	5	5	4	4	5	5	5	5	4	4	4	4	4	5	5	5	5	4	4	5	5	5	5	5	5	5	5	5	5	5	5	4	4	4	4	3
305	2025/6/3 10:53:34	157秒	1	2	3	19	6	11	1	1	5	5	5	5	5	5	5	5	5	5	5	5	5	5	5	5	5	5	5	5	5	5	5	5	5	5	5	5	3	5	5	5	3	5	5	5	5	5	5
306	2025/6/3 10:53:48	450秒	1	2	3	19	7	12	1	2	3	3	3	3	3	3	3	3	3	3	3	3	3	3	3	3	3	4	3	4	5	3	4	3	4	4	4	3	4	4	4	4	3	3	3	3	4	4	3
307	2025/6/3 10:54:20	154秒	1	2	4	20	5	10	3	3	4	4	4	4	4	4	4	4	4	4	4	3	4	4	4	4	4	4	4	4	3	4	4	4	4	4	4	4	3	4	4	3	4	3	3	3	3	3	4
308	2025/6/3 10:54:36	98秒	1	1	4	20	5	10	1	1	5	5	5	5	5	5	5	5	5	5	5	5	5	5	5	5	5	5	5	5	5	5	5	5	5	5	5	5	5	5	5	5	5	5	5	5	5	5	5
309	2025/6/3 10:54:41	99秒	1	2	4	20	8	13	1	1	4	4	4	4	4	4	4	4	4	4	4	4	4	4	4	4	4	4	4	4	4	4	4	4	4	4	4	4	4	4	4	4	4	4	4	4	4	4	4
310	2025/6/3 10:54:45	108秒	1	2	4	20	5	10	1	1	4	4	4	4	4	4	4	4	4	4	4	4	4	4	4	4	4	4	4	4	4	4	4	4	4	4	4	3	3	3	3	3	3	3	3	3	3	3	3
311	2025/6/3 10:54:57	135秒	1	2	3	19	6	11	1	1	5	5	3	5	4	3	3	4	5	5	4	3	4	4	4	4	4	4	4	4	4	4	4	4	4	4	4	4	4	4	4	4	4	4	4	4	4	4	4
312	2025/6/3 10:55:00	111秒	1	2	3	19	1	6	1	1	4	3	3	3	3	3	3	3	3	3	3	3	3	3	3	3	3	3	3	3	3	3	3	3	3	3	3	3	3	3	3	3	3	3	3	3	3	3	3
314	2025/6/3 10:55:12	148秒	1	2	5	21	7	12	1	1	3	4	4	5	4	4	4	4	4	5	4	4	4	4	5	3	4	4	4	4	4	4	4	4	4	3	3	4	4	4	4	4	3	3	3	3	4	3	4
315	2025/6/3 10:55:23	156秒	1	1	3	19	8	13	1	1	3	3	3	3	3	2	2	2	3	4	3	2	3	3	3	3	5	5	5	5	5	5	5	5	5	5	5	5	4	4	5	5	5	5	4	4	4	4	4
316	2025/6/3 10:55:36	169秒	1	1	4	20	11	16	1	1	5	5	5	5	5	1	3	5	5	5	5	3	5	5	4	5	5	5	5	4	4	5	5	5	3	3	3	5	5	5	5	4	4	2	2	5	4	5	5
317	2025/6/3 10:56:08	101秒	1	2	4	20	6	11	1	2	4	4	4	4	4	4	4	4	4	5	5	5	5	5	5	5	5	5	5	5	5	5	5	5	5	5	5	5	5	5	5	5	5	5	5	5	5	5	5
320	2025/6/3 10:57:16	488秒	1	2	5	21	7	12	3	3	5	4	4	4	4	4	4	4	4	4	4	4	4	4	4	4	4	5	4	5	5	5	5	5	5	4	4	4	5	5	5	5	5	3	3	4	4	4	4
321	2025/6/3 10:57:31	108秒	1	2	6	22	10	15	1	3	5	5	4	5	5	5	5	5	5	5	5	5	5	5	5	4	4	4	4	4	4	3	3	2	3	3	3	4	3	3	3	4	4	3	3	3	3	3	3
322	2025/6/3 10:57:31	286秒	1	2	2	18	6	11	1	1	4	3	3	4	3	4	4	3	4	2	2	2	3	4	4	4	4	4	4	4	4	4	4	4	4	3	4	4	4	4	4	4	4	4	4	4	4	4	4
326	2025/6/3 10:59:13	419秒	1	2	3	19	6	11	1	1	5	5	4	5	5	3	3	4	5	3	4	3	4	3	4	5	5	5	5	5	5	5	5	5	5	5	5	4	4	4	3	4	3	4	4	4	4	3	4
327	2025/6/3 10:59:30	137秒	1	2	4	20	7	12	1	2	4	3	3	3	3	3	3	3	3	3	3	3	3	3	3	4	4	4	4	4	4	4	4	4	4	4	4	4	4	4	4	4	4	4	4	4	4	4	4
329	2025/6/3 11:00:25	131秒	1	1	4	20	5	10	1	2	4	4	3	4	4	3	3	4	4	4	3	3	3	3	3	3	4	4	3	5	5	5	5	4	4	4	4	4	4	4	4	4	2	4	4	5	5	4	3
330	2025/6/3 11:00:36	122秒	1	2	3	19	5	10	1	1	3	3	3	3	3	3	3	3	3	3	3	3	3	3	3	3	3	3	3	3	3	3	3	3	3	3	3	3	3	3	3	3	3	3	3	3	3	3	3
333	2025/6/3 11:00:50	137秒	1	2	4	20	11	16	1	2	5	5	4	5	5	4	4	4	4	5	3	4	5	4	4	4	4	4	4	3	4	4	4	4	4	4	4	4	3	4	5	5	5	4	4	4	4	4	4
335	2025/6/3 11:02:33	117秒	1	1	6	22	11	16	1	4	4	4	4	4	4	4	4	4	4	4	4	4	4	4	4	3	3	3	3	3	3	3	3	4	3	4	4	4	4	4	4	4	4	4	4	4	3	3	3
336	2025/6/3 11:02:48	114秒	1	2	3	19	4	9	1	1	5	5	5	5	5	3	2	3	3	5	5	4	5	3	4	5	5	5	5	5	5	5	5	5	5	5	5	5	5	5	5	5	5	5	5	5	5	4	5
339	2025/6/3 11:04:24	1133秒	1	1	5	21	8	13	1	3	5	5	5	5	5	5	5	5	5	5	5	5	5	5	5	5	5	5	5	5	5	5	5	5	5	5	5	5	5	5	5	5	5	5	5	5	5	5	5
340	2025/6/3 11:04:43	101秒	1	2	4	20	9	14	1	2	4	4	4	4	4	4	3	4	4	4	4	4	4	4	4	4	4	4	4	4	4	3	4	4	4	4	4	4	4	4	3	3	4	3	4	4	4	4	4
341	2025/6/3 11:06:30	816秒	1	2	3	19	7	12	1	1	3	3	3	3	3	3	3	3	3	3	3	3	3	3	3	3	3	3	3	3	3	3	3	3	3	3	3	3	3	3	3	3	3	3	3	3	3	3	3
342	2025/6/3 11:06:51	410秒	1	2	3	19	6	11	1	1	5	5	4	4	4	4	3	4	4	5	5	5	5	5	3	5	5	5	5	5	5	5	5	5	5	5	5	5	5	5	5	5	5	5	5	5	5	5	5
343	2025/6/3 11:07:08	105秒	1	2	6	22	11	16	1	4	3	2	3	3	3	3	3	3	3	3	3	3	3	3	3	3	3	3	3	3	3	3	3	3	3	3	3	3	3	3	3	3	3	3	3	3	3	3	3
344	2025/6/3 11:07:37	227秒	1	2	3	19	9	14	2	2	4	5	4	5	5	5	4	5	5	5	5	5	5	4	3	5	5	5	5	5	5	5	5	5	5	5	5	4	5	5	5	5	4	4	5	5	4	5	4
345	2025/6/3 11:08:49	259秒	1	2	3	19	6	11	1	1	4	3	4	3	4	3	3	4	4	3	4	3	4	4	3	4	5	5	5	5	4	4	5	5	5	4	4	5	5	5	3	3	4	4	4	4	4	4	3
346	2025/6/3 11:09:09	118秒	1	2	3	19	8	13	1	1	4	4	4	4	4	4	4	4	4	4	4	4	4	4	4	4	4	4	4	4	4	4	4	4	4	4	4	4	4	4	4	4	3	3	3	3	3	3	3
347	2025/6/3 11:09:21	279秒	1	2	2	18	6	11	1	1	4	3	3	4	4	4	4	4	4	4	4	4	4	4	4	5	5	5	5	5	5	5	5	5	5	5	5	5	5	5	5	5	5	5	5	5	5	5	5
348	2025/6/3 11:10:41	1191秒	1	2	2	18	5	10	1	1	3	3	3	3	3	3	3	3	3	3	3	3	3	3	3	3	3	3	3	3	3	3	3	3	3	3	3	3	3	3	3	3	3	3	3	3	3	3	3
350	2025/6/3 11:13:21	101秒	1	2	2	18	3	8	1	1	5	5	1	4	5	3	2	3	4	4	3	2	3	4	4	5	5	5	5	5	5	5	5	5	5	5	5	3	3	3	3	3	3	2	3	3	3	3	3
351	2025/6/3 11:14:10	147秒	1	2	3	19	8	13	1	1	5	3	3	3	4	3	3	4	4	4	3	3	3	3	3	4	4	4	4	4	4	4	4	4	4	4	4	4	3	4	4	4	4	4	4	3	3	3	3
352	2025/6/3 11:31:08	173秒	1	2	6	22	4	9	1	3	3	4	3	4	4	4	3	4	4	4	3	3	3	3	3	4	4	4	4	4	3	3	3	3	3	3	3	3	3	3	3	3	3	3	3	3	3	3	3
353	2025/6/3 11:36:21	459秒	1	2	6	22	9	14	3	3	4	4	4	4	4	5	3	4	4	5	5	5	4	4	4	3	3	3	4	4	2	2	3	4	4	4	4	4	4	4	5	5	5	4	4	4	4	4	4
361	2025/6/3 11:55:44	115秒	1	2	5	21	5	10	1	3	4	4	4	4	4	4	4	4	4	4	4	4	4	4	4	4	4	4	4	4	4	4	4	4	4	4	4	4	4	4	4	4	4	4	4	4	4	4	4
362	2025/6/3 11:57:44	228秒	1	2	5	21	7	12	1	3	3	4	3	3	3	3	2	3	3	4	3	2	3	3	2	5	5	3	5	3	3	3	4	3	3	3	3	3	4	4	4	4	4	3	3	3	3	3	4
363	2025/6/3 11:57:53	121秒	1	2	2	18	8	13	1	1	5	5	4	5	4	4	3	4	4	5	5	5	5	3	4	5	5	5	5	5	4	4	4	4	4	4	4	4	4	4	4	4	4	4	4	4	4	4	4
364	2025/6/3 12:00:28	102秒	1	2	5	21	11	16	1	4	5	5	5	5	5	5	5	5	5	5	5	5	5	5	5	5	5	5	5	5	5	5	5	5	5	5	5	5	5	5	5	5	5	5	5	5	5	5	5
366	2025/6/3 12:06:51	188秒	1	2	5	21	6	11	1	3	4	4	4	4	4	3	4	4	4	4	4	4	4	4	4	4	4	4	4	4	4	5	5	4	5	4	4	4	4	4	4	4	4	4	4	4	4	4	4
367	2025/6/3 12:08:15	423秒	1	2	6	22	11	16	1	4	5	3	3	4	4	4	4	4	4	4	3	3	4	3	4	4	4	4	4	4	4	4	4	4	4	3	4	4	4	4	4	4	4	4	4	4	4	4	4
368	2025/6/3 12:10:42	115秒	1	2	6	22	11	16	1	4	3	3	3	3	4	3	3	3	3	4	3	3	4	4	4	4	4	4	4	4	4	4	4	4	4	4	4	4	4	4	4	4	4	4	4	4	4	4	4
369	2025/6/3 12:16:51	149秒	1	2	3	19	4	9	1	1	3	4	4	4	3	3	2	3	3	5	4	3	4	4	3	4	4	4	4	5	4	5	5	4	4	3	4	3	4	5	4	4	4	3	3	3	3	4	3
371	2025/6/3 12:18:17	150秒	1	2	3	19	8	13	1	2	3	3	3	3	4	4	3	3	4	4	3	4	4	4	4	4	5	5	5	5	4	4	4	5	5	4	5	5	4	4	4	4	3	3	4	3	4	4	4
372	2025/6/3 12:24:56	151秒	1	2	5	21	7	12	3	3	3	3	3	4	4	4	4	4	4	4	4	4	4	4	4	4	4	3	3	3	3	3	3	3	3	3	3	3	3	4	3	3	3	3	3	3	3	3	3
373	2025/6/3 13:01:57	385秒	1	2	3	19	7	12	2	2	4	4	4	4	4	4	4	4	4	4	4	4	4	4	4	4	4	4	4	4	4	4	4	4	4	4	4	4	4	4	4	4	4	4	4	4	4	4	4
375	2025/6/3 13:45:35	220秒	1	2	7	23	8	13	2	4	4	4	4	4	4	4	3	4	4	4	4	4	4	4	3	4	4	4	4	4	4	4	4	4	4	4	4	4	4	4	4	4	4	4	4	4	4	4	4
376	2025/6/3 13:48:17	183秒	1	2	2	18	4	9	1	1	4	4	4	5	4	4	4	4	4	5	3	4	4	4	4	5	5	5	5	5	5	5	5	5	5	5	5	4	5	5	5	5	4	4	4	4	4	4	4
377	2025/6/3 13:51:12	161秒	1	2	2	18	4	9	1	1	4	4	3	4	4	3	3	3	4	4	3	3	4	3	3	3	4	4	4	4	3	3	4	3	3	3	3	4	4	4	4	4	4	4	4	4	4	4	4
379	2025/6/3 13:57:57	168秒	1	2	6	22	7	12	2	3	4	4	4	4	4	3	3	4	4	4	4	4	4	4	4	4	4	4	4	4	4	4	4	4	4	4	4	4	4	4	4	4	4	4	4	4	4	4	4
381	2025/6/3 14:05:27	221秒	1	2	4	20	7	12	2	2	4	3	3	4	4	3	3	3	4	4	4	4	4	4	4	5	5	5	5	5	5	4	4	4	4	4	4	4	5	5	5	5	5	3	4	4	4	4	4
382	2025/6/3 14:07:41	214秒	1	2	6	22	9	14	2	4	4	5	5	5	5	5	5	5	5	5	5	5	5	5	2	5	5	5	5	5	5	5	5	5	5	5	5	5	5	5	5	2	5	1	1	1	1	1	1
383	2025/6/3 14:08:35	152秒	1	2	2	18	7	12	1	1	5	5	5	5	5	5	5	5	5	5	5	5	5	5	5	5	5	5	5	5	3	2	4	4	5	5	5	5	5	5	5	5	5	5	5	5	4	4	4
388	2025/6/3 14:22:35	123秒	1	2	4	20	8	13	1	3	5	5	5	5	5	5	5	5	5	5	5	5	5	5	5	5	5	5	5	5	5	5	5	5	5	5	5	5	5	5	5	5	5	5	5	5	5	5	5
389	2025/6/3 14:22:57	98秒	1	2	5	21	8	13	1	3	4	4	4	4	4	3	2	3	3	4	3	3	3	3	3	3	3	3	3	3	3	3	3	3	3	3	3	3	3	3	3	3	3	3	3	3	3	3	3
391	2025/6/3 14:24:01	158秒	1	2	5	21	5	10	1	3	5	5	3	5	5	3	3	3	3	5	5	5	5	5	4	4	4	4	4	4	4	4	4	4	4	3	4	3	3	3	5	5	2	3	3	3	3	2	3
392	2025/6/3 14:33:01	100秒	1	2	4	20	6	11	2	2	3	3	3	3	3	3	3	3	3	3	3	3	3	3	3	3	3	3	3	3	3	3	3	3	3	3	3	3	3	3	3	3	3	3	3	3	3	3	3
394	2025/6/3 14:37:53	101秒	1	2	4	20	7	12	2	2	5	3	3	3	4	3	3	4	4	4	4	4	4	4	4	4	4	4	4	4	4	4	4	4	4	4	4	4	4	4	4	4	4	4	4	4	4	4	4
395	2025/6/3 14:38:23	176秒	1	2	4	20	8	13	1	3	4	4	4	4	4	3	3	4	4	4	4	4	4	4	4	3	4	4	4	3	3	3	4	3	3	3	3	5	5	5	5	5	4	5	5	4	5	4	4
396	2025/6/3 14:40:00	109秒	1	2	3	19	10	15	3	1	4	2	3	4	4	4	4	4	4	4	4	4	4	4	4	4	4	4	4	4	4	4	4	4	4	3	4	4	4	4	4	4	4	3	3	3	4	4	4
397	2025/6/3 14:40:36	139秒	1	2	3	19	11	16	2	1	3	3	3	3	3	3	2	2	2	3	3	2	4	4	4	3	3	2	4	2	2	4	3	2	3	3	3	5	5	5	5	5	5	5	5	5	5	5	5
398	2025/6/3 14:41:30	257秒	1	2	4	20	7	12	3	2	4	4	3	3	4	4	4	4	4	4	4	3	4	3	4	4	4	4	5	4	5	5	5	4	4	3	4	5	5	5	5	4	3	3	3	3	3	4	4
399	2025/6/3 14:43:06	308秒	1	2	2	18	7	12	3	1	4	3	3	5	5	4	3	3	5	5	4	4	4	3	3	5	5	5	5	3	5	3	5	4	5	3	3	5	3	4	3	3	3	3	3	3	5	5	5
400	2025/6/3 14:43:46	112秒	1	2	2	18	4	9	3	1	3	3	3	3	3	3	3	3	3	3	4	3	3	3	3	4	4	4	4	4	4	4	4	4	4	4	4	5	4	5	5	4	4	4	4	4	4	4	4
402	2025/6/3 14:50:00	208秒	1	2	5	21	9	14	1	3	4	4	4	4	4	4	3	4	4	5	4	4	4	4	4	4	4	4	4	4	4	4	4	4	4	3	3	4	3	5	5	5	4	3	3	3	3	3	2
403	2025/6/3 14:50:01	174秒	1	2	4	20	5	10	2	2	3	4	4	4	4	4	2	3	3	5	4	3	3	4	3	3	4	3	4	4	3	3	4	3	3	5	3	4	4	4	4	4	4	4	4	4	3	4	4
405	2025/6/3 15:04:55	177秒	1	2	4	20	7	12	1	2	4	4	4	4	4	2	2	2	3	3	2	2	3	3	3	3	4	4	4	3	3	2	2	2	3	3	3	4	3	3	4	4	4	2	2	2	2	2	2
408	2025/6/3 15:08:12	114秒	1	2	7	23	3	8	2	4	5	5	5	5	5	5	5	5	5	5	5	5	3	4	4	4	4	4	4	4	4	4	4	3	3	3	4	3	4	4	4	4	4	4	4	4	4	4	4
409	2025/6/3 15:08:13	110秒	1	2	7	23	5	10	2	4	4	4	4	4	4	4	4	5	5	3	4	3	4	4	4	4	4	4	4	4	4	4	4	4	4	4	5	5	5	5	4	4	4	4	5	4	3	4	4
411	2025/6/3 15:08:32	136秒	1	2	7	23	9	14	2	4	5	4	4	4	4	4	4	4	4	4	4	4	5	5	5	5	5	5	4	4	3	4	3	4	4	4	3	4	4	4	4	4	4	4	4	4	4	4	4
412	2025/6/3 15:08:39	127秒	1	2	7	23	10	15	2	4	3	4	4	4	3	4	4	4	4	4	4	4	4	4	4	4	4	4	4	4	4	4	4	3	3	4	4	4	4	4	4	4	4	4	4	4	4	4	4
413	2025/6/3 15:09:09	104秒	1	2	6	22	11	16	2	4	3	4	4	4	4	4	3	4	4	4	4	4	4	3	4	3	3	3	4	3	4	4	4	3	4	4	4	4	3	4	3	4	3	4	3	3	4	4	4
414	2025/6/3 15:09:16	106秒	1	2	8	24	9	14	2	4	5	5	5	5	5	5	5	5	5	5	5	5	5	5	5	5	5	5	5	5	5	5	5	5	5	5	5	5	5	5	5	5	5	5	5	5	5	5	5
415	2025/6/3 15:09:17	123秒	1	2	6	22	9	14	2	4	5	5	5	5	4	4	4	4	4	4	4	5	4	4	5	4	4	4	4	4	4	4	4	4	4	5	4	4	4	4	4	4	4	4	2	4	3	4	3
417	2025/6/3 15:09:25	103秒	1	1	6	22	5	10	2	3	4	4	4	4	4	1	1	2	4	4	4	4	4	4	4	4	4	4	2	2	2	2	2	2	2	2	2	3	2	3	4	4	2	3	3	3	3	3	3
418	2025/6/3 15:09:33	137秒	1	2	7	23	9	14	2	4	4	4	3	4	4	4	4	4	4	4	4	3	4	4	4	5	5	5	5	5	4	4	4	4	4	4	4	4	4	4	4	4	4	4	3	3	4	4	4
419	2025/6/3 15:09:36	124秒	1	1	7	23	10	15	2	4	4	3	3	5	4	4	4	3	5	4	4	4	4	4	4	4	4	4	3	4	4	4	4	4	4	4	4	5	5	5	5	3	2	5	5	4	4	4	4
420	2025/6/3 15:09:42	191秒	1	2	7	23	10	15	2	4	5	5	5	3	5	5	3	3	5	5	5	4	5	5	5	5	5	5	5	5	5	5	5	5	5	5	5	5	5	5	5	5	4	4	4	5	5	5	5
421	2025/6/3 15:09:49	116秒	1	1	8	24	10	15	2	4	5	5	5	5	5	4	4	4	4	5	3	4	4	5	5	4	4	5	5	5	5	5	5	4	4	5	5	5	5	5	5	5	5	5	5	5	5	5	5
422	2025/6/3 15:10:00	175秒	1	2	6	22	8	13	2	4	4	5	4	4	4	4	4	4	4	4	4	4	4	4	4	4	4	4	4	4	4	4	4	4	4	3	3	4	4	4	4	4	3	3	4	4	4	4	4
423	2025/6/3 15:10:06	170秒	1	2	7	23	9	14	2	4	4	4	4	4	4	4	4	5	5	5	5	4	5	5	5	3	4	4	4	3	3	3	4	3	3	3	3	4	4	4	4	5	4	4	4	4	4	4	4
425	2025/6/3 15:10:12	189秒	1	2	7	23	11	16	2	4	5	5	5	5	5	5	5	5	5	4	3	3	4	3	4	4	4	3	3	3	3	3	3	3	3	3	3	4	4	4	4	4	4	4	4	4	4	4	4
426	2025/6/3 15:10:13	157秒	1	2	3	19	6	11	1	1	4	3	4	5	4	4	3	4	4	4	4	3	3	3	3	4	4	4	4	4	2	2	3	3	3	3	3	4	3	3	4	4	4	3	3	3	4	3	4
427	2025/6/3 15:10:27	242秒	1	2	8	24	11	16	2	4	5	5	5	5	5	5	5	5	5	5	5	5	5	5	5	5	5	5	5	5	5	5	5	5	5	5	5	5	5	5	5	5	5	5	5	5	5	5	5
428	2025/6/3 15:10:27	139秒	1	1	5	21	4	9	2	3	4	4	4	4	4	4	4	4	4	4	4	4	4	5	4	3	4	4	4	4	4	4	4	3	3	4	4	4	1	1	4	4	1	4	1	1	4	4	1
429	2025/6/3 15:10:30	120秒	1	1	5	21	11	16	2	3	5	5	5	5	5	5	5	5	5	5	5	1	1	3	4	2	2	2	3	3	1	1	1	5	5	5	5	5	5	5	5	5	5	3	3	3	2	2	2
430	2025/6/3 15:10:33	123秒	1	1	5	21	8	13	2	3	4	4	4	5	5	5	2	5	4	5	3	5	5	5	3	5	5	5	5	5	5	4	4	4	5	5	4	2	2	5	5	4	3	2	2	3	4	4	3
431	2025/6/3 15:10:35	197秒	1	2	6	22	10	15	2	4	3	4	3	4	3	3	3	3	4	2	3	3	3	4	3	4	3	3	3	3	3	3	3	3	3	3	3	3	3	3	3	3	4	3	3	3	3	3	3
432	2025/6/3 15:10:41	118秒	1	2	7	23	11	16	2	4	4	4	4	4	4	4	4	4	4	4	4	4	4	4	4	4	4	4	4	4	4	4	4	4	4	4	4	4	4	4	4	4	4	4	4	4	4	4	4
433	2025/6/3 15:10:59	236秒	1	2	8	24	10	15	2	4	5	4	5	5	5	5	5	5	5	5	5	3	3	5	5	5	5	5	5	5	3	5	5	3	5	3	5	5	5	5	5	5	5	5	5	5	5	5	5
435	2025/6/3 15:11:03	248秒	1	2	6	22	6	11	2	4	3	4	4	3	5	5	4	4	4	4	4	4	4	4	3	4	4	4	4	4	4	4	4	4	4	4	4	5	4	4	4	4	4	4	4	4	4	4	4
436	2025/6/3 15:11:08	173秒	1	2	5	21	7	12	2	3	3	5	3	3	3	3	3	4	4	3	3	2	3	4	4	4	4	4	4	4	3	3	4	4	4	4	4	4	4	4	4	4	4	4	4	4	4	4	3
438	2025/6/3 15:11:23	97秒	1	2	4	20	9	14	2	2	4	4	4	4	4	4	4	4	4	4	4	4	4	4	4	4	4	4	4	4	4	4	4	4	4	4	4	4	4	4	4	4	4	4	4	4	4	4	4
439	2025/6/3 15:11:29	101秒	1	2	4	20	9	14	2	2	4	4	4	4	4	4	4	4	4	4	4	4	4	4	4	4	4	4	4	4	4	5	5	5	5	5	4	4	4	4	4	4	4	4	4	4	4	4	4
442	2025/6/3 15:11:42	321秒	1	2	7	23	10	15	2	4	4	3	3	4	4	4	3	4	4	5	4	4	4	4	4	5	5	5	5	5	5	5	5	5	5	5	5	5	5	5	5	5	5	5	5	5	4	4	4
443	2025/6/3 15:11:44	108秒	1	2	4	20	2	7	2	2	4	4	4	4	4	3	3	4	4	4	4	4	4	5	3	4	4	4	4	4	4	4	4	4	4	4	4	3	4	4	4	4	4	3	3	3	4	4	4
444	2025/6/3 15:11:45	166秒	1	1	7	23	11	16	2	4	4	3	4	4	4	4	3	4	5	5	5	4	5	5	5	5	5	5	5	5	5	5	5	5	5	5	5	5	5	5	5	5	5	4	5	4	5	3	5
445	2025/6/3 15:11:54	120秒	1	2	4	20	6	11	2	2	4	4	4	4	4	4	4	4	4	4	4	4	4	4	4	4	4	4	4	4	4	4	4	4	4	3	4	4	4	4	4	4	4	4	4	4	4	4	4
448	2025/6/3 15:12:12	155秒	1	2	5	21	9	14	2	2	5	5	5	5	5	5	5	5	5	5	5	5	5	5	5	2	3	3	3	3	3	3	3	4	5	5	5	5	5	5	5	5	5	5	5	5	5	5	5
449	2025/6/3 15:12:14	105秒	1	2	3	19	7	12	2	1	3	3	4	4	4	4	4	4	4	4	4	4	4	4	4	4	4	4	4	4	4	4	4	4	4	4	4	4	4	4	4	4	4	4	4	4	4	4	4
452	2025/6/3 15:12:27	184秒	1	2	4	20	7	12	2	2	4	4	4	4	4	4	3	4	4	4	4	4	4	4	3	4	4	4	4	4	4	4	4	4	4	4	4	4	4	4	4	4	4	4	4	4	4	4	4
453	2025/6/3 15:12:38	227秒	1	2	4	20	10	15	2	2	4	4	4	4	4	4	3	4	4	4	4	4	4	4	4	4	4	4	4	4	4	4	4	4	4	4	3	3	3	4	3	3	3	4	4	4	4	4	4
454	2025/6/3 15:12:42	122秒	1	2	2	18	3	8	2	1	5	5	5	5	5	5	5	5	5	5	5	5	5	5	5	5	5	5	5	5	5	5	5	5	5	5	5	5	5	5	5	5	5	5	5	5	5	5	5
455	2025/6/3 15:12:49	136秒	1	2	2	18	4	9	2	1	4	4	4	4	4	3	3	4	4	4	4	4	4	4	4	4	4	4	4	4	4	4	4	4	4	4	4	4	4	4	4	4	4	4	4	3	3	4	4
456	2025/6/3 15:12:58	153秒	1	2	3	19	6	11	2	1	5	5	5	5	5	4	4	4	5	5	4	4	5	5	5	5	5	5	5	5	5	5	5	5	5	5	5	5	5	5	5	5	5	5	5	5	5	5	5
457	2025/6/3 15:13:01	222秒	1	2	5	21	7	12	2	3	4	4	4	5	5	4	4	4	4	4	4	3	4	4	4	3	3	4	5	4	4	4	4	4	4	3	3	5	4	4	4	4	4	4	4	4	4	4	3
458	2025/6/3 15:13:12	96秒	1	2	3	19	7	12	2	2	4	3	3	3	3	3	3	4	4	4	4	4	4	4	4	4	4	4	4	4	4	4	4	4	4	4	4	4	4	4	4	4	4	4	4	4	4	4	4
459	2025/6/3 15:13:16	132秒	1	1	3	19	8	13	2	1	4	4	4	4	4	4	4	4	4	4	4	3	4	4	4	4	4	4	4	4	4	4	4	4	4	4	4	4	4	4	4	4	4	4	4	4	4	4	4
460	2025/6/3 15:13:21	167秒	1	2	3	19	6	11	2	1	4	4	4	4	4	4	3	4	4	4	4	3	4	4	3	3	3	3	3	3	3	3	3	3	3	3	3	3	3	3	3	3	3	3	3	3	3	3	3
461	2025/6/3 15:13:25	112秒	1	2	4	20	10	15	2	2	5	4	4	4	4	4	4	4	4	4	4	4	4	4	4	5	4	4	4	4	4	5	5	5	4	4	4	5	5	5	5	5	5	5	5	5	5	5	4
462	2025/6/3 15:13:25	310秒	1	2	8	24	10	15	2	4	5	5	5	5	5	5	5	5	5	5	5	5	5	5	5	5	5	5	5	5	5	5	5	5	5	5	5	5	5	5	5	4	3	4	4	4	4	4	5
463	2025/6/3 15:13:26	114秒	1	2	7	23	10	15	2	4	4	4	4	4	4	4	4	4	4	4	4	4	4	4	4	4	4	4	4	4	4	4	4	4	4	4	4	4	4	4	4	4	4	4	4	4	4	4	4
464	2025/6/3 15:13:38	120秒	1	2	2	18	7	12	2	1	4	3	3	4	4	4	3	4	4	4	3	4	4	4	4	5	5	5	5	5	5	5	5	5	5	5	5	5	5	5	5	5	5	4	4	4	4	4	4
466	2025/6/3 15:14:08	207秒	1	2	3	19	6	11	2	1	4	3	3	4	4	4	4	4	4	4	3	3	4	3	4	5	5	5	5	4	3	4	3	4	4	3	3	5	4	4	3	2	2	4	4	4	4	4	3
467	2025/6/3 15:14:14	208秒	1	2	2	18	7	12	2	1	3	3	3	4	4	4	4	4	4	4	3	4	4	4	3	5	5	5	5	5	5	5	5	5	5	5	5	5	5	5	5	5	4	4	4	4	4	4	4
468	2025/6/3 15:14:24	199秒	1	2	4	20	7	12	2	2	3	4	3	4	4	3	3	4	4	4	4	4	4	4	3	5	5	5	5	5	5	5	5	4	4	4	4	4	5	5	4	4	3	4	4	4	4	4	4
469	2025/6/3 15:14:28	145秒	1	2	3	19	6	11	2	1	5	4	5	5	5	5	5	5	5	5	4	4	5	4	5	5	5	5	5	5	5	5	5	5	5	5	5	5	5	5	5	5	5	3	4	3	4	4	4
470	2025/6/3 15:15:19	276秒	1	2	4	20	6	11	2	1	5	5	5	5	5	5	5	5	5	5	5	5	5	5	4	5	5	5	5	4	5	4	5	4	5	3	4	5	5	5	5	5	5	3	4	4	3	3	4
471	2025/6/3 15:15:57	101秒	1	2	4	20	10	15	2	3	5	5	5	5	5	4	3	4	5	5	5	5	5	5	5	5	5	5	5	5	5	5	5	5	5	5	5	5	5	5	5	5	5	4	4	4	4	4	3
472	2025/6/3 15:16:17	216秒	1	1	5	21	8	13	2	2	4	3	4	4	4	4	4	4	4	5	4	3	4	4	3	4	5	5	5	3	5	3	4	4	5	4	4	4	4	4	4	5	5	5	5	5	5	5	4
473	2025/6/3 15:16:36	225秒	1	2	3	19	7	12	2	1	4	4	4	4	4	4	4	4	4	4	4	4	4	4	4	4	4	4	4	4	4	4	4	4	4	4	3	3	4	4	4	4	4	4	3	3	3	4	3
475	2025/6/3 15:17:26	246秒	1	1	6	22	7	12	2	3	3	4	3	4	3	5	5	4	4	5	5	4	4	4	3	3	3	3	4	4	3	3	3	3	3	3	3	5	5	5	5	5	5	4	5	3	4	3	3
476	2025/6/3 15:17:49	151秒	1	1	4	20	3	8	2	2	4	4	4	4	4	4	4	4	4	4	4	3	4	4	3	4	4	4	4	4	4	4	4	4	4	4	4	4	4	4	4	4	4	3	3	3	4	3	4
478	2025/6/3 15:18:07	99秒	1	2	8	24	11	16	2	4	4	4	4	4	4	4	4	4	4	4	4	3	4	4	3	4	4	4	4	4	4	4	4	4	4	3	4	3	3	3	4	4	4	2	3	3	3	3	2
479	2025/6/3 15:18:40	203秒	1	2	5	21	3	8	2	3	5	5	4	5	5	5	4	5	5	4	4	4	4	5	4	4	4	4	5	4	4	4	5	4	5	4	5	5	5	5	5	5	5	5	5	5	4	4	4
480	2025/6/3 15:20:50	113秒	1	2	7	23	8	13	2	4	4	4	4	4	4	4	4	4	4	5	5	4	4	4	4	4	4	4	4	4	4	4	4	4	4	4	4	4	4	4	4	4	4	4	4	4	4	4	4
481	2025/6/3 15:21:09	306秒	1	2	4	20	9	14	2	2	4	4	4	4	5	3	3	4	4	4	5	4	4	5	4	5	5	5	5	5	4	5	4	5	5	5	5	5	5	5	5	5	5	5	5	5	5	5	5
484	2025/6/3 15:23:37	180秒	1	2	7	23	10	15	2	4	5	5	5	5	5	5	5	5	5	5	5	5	5	5	5	5	5	5	5	5	5	5	5	5	5	5	5	5	5	5	5	5	5	5	5	5	5	5	5
485	2025/6/3 15:23:42	102秒	1	2	4	20	8	13	2	2	4	4	4	4	4	3	3	4	4	4	4	4	4	4	4	4	4	4	4	4	4	4	4	4	4	4	4	4	4	4	4	4	4	4	4	4	4	4	4
488	2025/6/3 15:24:44	314秒	1	2	6	22	8	13	2	3	4	4	4	4	4	4	4	4	4	4	4	4	4	4	4	4	4	4	4	4	4	4	4	4	4	3	4	4	4	4	4	4	4	4	4	4	4	4	4
490	2025/6/3 15:25:09	102秒	1	2	5	21	8	13	2	2	4	4	4	4	4	4	4	4	4	4	4	4	4	4	4	4	4	4	4	4	4	4	4	4	4	4	4	4	4	4	4	4	4	4	4	4	4	4	4
491	2025/6/3 15:27:06	258秒	1	2	5	21	8	13	1	3	1	2	2	2	2	3	3	3	3	4	3	3	3	3	4	3	4	4	5	3	4	4	3	3	4	3	3	4	4	5	5	5	5	4	4	3	3	3	3
494	2025/6/3 15:29:42	181秒	1	2	8	24	10	15	2	4	5	4	3	5	4	4	3	3	3	4	4	3	4	4	3	3	4	3	4	4	3	4	4	3	3	4	3	3	4	5	4	4	5	4	3	3	3	3	3
496	2025/6/3 15:33:55	123秒	1	2	5	21	9	14	2	3	4	3	3	4	3	3	3	3	3	4	3	3	3	3	3	3	3	3	3	3	3	3	3	3	3	3	3	3	3	5	4	4	3	3	3	4	4	4	4
497	2025/6/3 15:34:04	218秒	1	1	5	21	8	13	2	2	4	4	4	4	4	5	2	4	4	4	3	3	4	4	4	5	5	5	5	5	4	3	3	5	5	4	4	4	4	4	4	4	4	4	3	3	4	4	5
498	2025/6/3 15:35:55	125秒	1	2	4	20	4	9	2	2	4	4	4	4	4	4	3	4	4	4	4	4	4	4	4	4	4	4	4	4	4	4	4	4	4	4	4	4	4	4	4	4	4	4	4	4	4	4	4
499	2025/6/3 15:35:56	616秒	1	1	6	22	8	13	2	3	5	5	5	5	5	5	5	5	5	5	5	5	5	5	5	5	5	5	5	5	5	5	5	5	5	5	5	5	5	5	5	5	5	5	5	5	5	5	5
500	2025/6/3 15:37:36	210秒	1	2	2	18	6	11	2	1	5	4	4	5	5	5	5	5	5	5	5	4	5	5	5	5	5	5	5	5	5	5	5	5	5	4	5	5	5	5	5	5	5	5	5	5	5	5	5
504	2025/6/3 15:39:50	161秒	1	2	6	22	11	16	2	4	4	4	3	4	3	1	1	3	4	4	4	4	4	4	3	4	4	4	4	4	4	4	4	4	4	4	4	5	5	5	5	5	5	4	4	4	5	4	4
506	2025/6/3 15:40:55	232秒	1	2	4	20	6	11	2	2	4	4	4	4	4	3	3	4	4	5	5	4	4	4	4	4	4	4	4	4	4	4	4	4	4	4	4	4	5	4	4	5	4	4	4	4	4	4	4
508	2025/6/3 15:42:05	152秒	1	1	4	20	11	16	1	3	4	4	4	4	4	4	4	4	4	4	4	3	3	4	3	4	4	4	4	4	4	4	4	4	4	4	4	4	4	4	4	4	4	5	5	5	5	5	5
510	2025/6/3 15:43:03	117秒	1	2	5	21	8	13	1	3	3	3	3	3	3	3	3	3	3	3	3	3	3	3	3	3	3	3	3	3	3	3	3	3	3	3	3	3	3	3	3	3	3	3	3	3	3	3	3
511	2025/6/3 15:45:48	170秒	1	2	2	18	8	13	2	1	3	3	3	4	4	4	4	4	4	4	4	4	4	3	3	4	4	4	4	4	4	4	4	4	4	3	4	4	4	4	4	4	4	4	4	4	4	4	4
512	2025/6/3 15:49:00	213秒	1	2	6	22	10	15	3	3	4	4	4	4	4	4	3	4	4	4	4	4	4	4	4	4	4	4	4	4	4	4	4	3	4	3	3	3	3	3	4	3	3	3	3	3	3	3	3
513	2025/6/3 15:49:23	166秒	1	2	5	21	10	15	1	3	4	4	4	4	4	2	2	4	4	4	4	4	3	4	4	3	4	3	3	3	3	3	3	3	3	3	3	3	3	4	4	4	3	3	3	3	3	3	3
514	2025/6/3 15:49:32	215秒	1	1	4	20	9	14	3	3	5	5	5	5	5	5	1	5	5	5	4	2	4	5	4	5	5	5	5	3	2	4	2	5	5	4	3	5	5	5	3	2	3	5	5	4	5	5	5
515	2025/6/3 15:49:50	125秒	1	2	4	20	7	12	2	2	4	4	4	4	4	4	4	4	4	5	5	5	5	5	5	3	4	3	3	4	3	4	3	4	3	3	3	4	4	4	4	4	4	3	3	2	3	3	3
516	2025/6/3 15:50:07	97秒	1	2	5	21	7	12	2	2	3	3	4	3	3	3	3	3	3	5	3	3	3	3	3	3	3	3	3	3	3	3	3	3	3	3	3	3	3	3	3	3	3	3	3	3	3	3	3
517	2025/6/3 15:51:09	121秒	1	2	4	20	7	12	2	2	3	4	4	4	4	4	5	5	5	5	5	5	5	5	4	4	4	4	4	4	4	5	4	4	4	4	4	4	4	4	4	4	4	4	4	4	3	4	3
518	2025/6/3 15:53:18	219秒	1	2	4	20	9	14	2	2	3	4	4	4	4	3	3	3	4	4	4	4	4	4	4	3	3	3	4	4	3	4	4	4	4	4	4	4	4	5	4	4	4	3	3	4	4	4	3
519	2025/6/3 15:53:46	304秒	1	1	3	19	5	10	2	1	4	5	3	4	5	4	3	4	5	5	3	4	4	4	3	5	5	5	5	3	3	4	5	5	5	4	4	4	5	5	5	5	5	4	4	4	3	3	3
525	2025/6/3 15:58:18	117秒	1	2	5	21	9	14	1	2	4	4	4	4	4	3	3	4	4	4	4	4	4	4	4	4	4	4	4	4	4	4	4	4	4	4	4	4	4	4	4	4	4	4	4	4	4	4	4
526	2025/6/3 15:58:43	194秒	1	2	4	20	4	9	3	2	3	4	3	4	3	4	2	4	4	4	4	4	4	4	4	5	5	5	5	5	3	3	5	4	4	5	3	5	5	5	5	5	4	4	4	3	3	2	5
527	2025/6/3 15:58:46	187秒	1	2	4	20	7	12	3	2	3	3	3	4	3	4	3	4	4	4	4	3	3	3	3	4	4	3	5	3	3	3	3	3	3	3	3	3	4	4	4	4	4	3	3	3	3	3	3
528	2025/6/3 15:58:49	201秒	1	2	5	21	9	14	3	2	3	3	3	4	4	4	3	4	4	4	4	4	4	4	4	4	4	4	4	4	3	3	4	4	4	4	4	4	4	4	4	4	4	3	3	3	3	3	3
529	2025/6/3 15:58:59	179秒	1	2	4	20	6	11	1	2	3	3	3	3	4	3	4	4	4	4	4	4	4	4	4	4	4	4	4	4	4	3	4	4	4	4	3	4	4	4	4	4	4	3	3	3	4	3	3
533	2025/6/3 16:00:05	123秒	1	2	4	20	7	12	2	2	2	2	2	2	2	3	2	2	2	4	3	3	2	2	3	4	4	4	4	4	3	4	4	4	4	3	4	4	4	4	4	4	4	3	3	4	4	3	4
535	2025/6/3 16:00:48	147秒	1	2	3	19	7	12	1	2	5	5	5	5	5	5	3	5	5	5	4	4	5	5	5	5	5	5	5	5	5	5	5	5	5	4	5	5	5	5	5	5	5	5	5	5	5	5	5
536	2025/6/3 16:01:54	127秒	1	2	3	19	5	10	1	1	4	5	5	5	5	5	5	5	5	5	5	5	5	5	3	5	5	5	5	5	5	5	5	5	5	5	5	5	5	5	5	5	5	5	5	5	5	5	4
538	2025/6/3 16:03:08	166秒	1	2	5	21	6	11	3	2	5	4	4	5	4	4	4	5	3	5	5	4	5	4	5	4	4	5	4	4	4	5	4	4	3	3	4	3	4	3	4	3	4	5	4	3	3	4	4
541	2025/6/3 16:06:51	221秒	1	2	5	21	7	12	2	2	3	3	2	3	3	4	3	4	4	4	4	4	4	4	4	4	4	4	4	4	4	4	4	4	4	3	4	4	4	4	4	4	4	4	4	4	4	4	4
542	2025/6/3 16:08:29	405秒	1	2	4	20	11	16	3	2	4	3	3	4	4	4	2	4	5	4	3	2	4	5	5	4	5	5	5	5	4	4	5	5	5	4	5	5	5	5	5	5	5	3	3	3	1	3	1
543	2025/6/3 16:08:43	230秒	1	2	4	20	6	11	1	1	4	4	4	4	4	4	4	4	4	4	4	4	4	4	4	4	4	4	4	4	3	3	3	3	3	3	3	4	4	4	4	4	4	4	4	4	4	4	4
545	2025/6/3 16:10:25	134秒	1	2	3	19	7	12	2	2	3	4	4	4	3	3	3	3	3	3	3	2	3	3	3	4	4	4	4	4	4	4	4	4	4	4	4	4	4	4	4	4	4	4	4	4	4	4	4
546	2025/6/3 16:18:35	225秒	1	2	2	18	6	11	2	1	4	4	4	4	4	3	3	4	4	4	3	3	4	4	4	4	4	4	4	3	3	3	4	4	4	3	3	3	3	4	4	4	4	3	3	3	3	3	3
547	2025/6/3 16:19:01	119秒	1	2	4	20	8	13	3	3	4	4	4	4	4	4	4	4	4	4	4	4	4	4	4	4	4	4	4	4	4	4	4	4	4	4	4	4	4	4	4	4	4	4	4	4	4	4	4
548	2025/6/3 16:19:16	125秒	1	2	4	20	7	12	2	2	5	5	4	5	5	5	5	4	5	5	5	4	4	4	4	4	4	5	5	5	5	5	4	4	4	4	4	5	4	4	4	4	4	4	4	4	4	4	4
549	2025/6/3 16:19:21	400秒	1	2	3	19	7	12	2	2	4	4	4	4	4	4	5	5	5	4	4	4	5	4	4	5	5	5	5	5	5	5	5	5	5	4	5	5	5	5	5	5	4	4	4	5	5	5	1
550	2025/6/3 16:21:57	113秒	1	1	4	20	1	6	2	3	5	5	5	5	5	5	5	5	5	5	5	5	5	5	5	5	5	5	5	5	5	5	5	5	5	5	5	5	4	4	4	5	4	4	4	4	3	5	5
551	2025/6/3 16:25:42	151秒	1	2	2	18	4	9	1	1	4	4	4	4	4	3	3	4	4	4	4	4	4	4	2	3	4	3	4	4	4	4	4	4	4	4	4	4	4	4	4	4	4	3	3	3	3	3	3
552	2025/6/3 16:31:23	114秒	1	2	7	23	9	14	2	4	5	4	5	4	4	5	4	4	5	5	5	5	4	4	4	4	4	4	4	5	5	4	5	5	4	4	4	4	4	4	4	5	4	5	4	4	4	4	4
554	2025/6/3 16:41:29	160秒	1	2	5	21	9	14	1	2	4	4	3	4	4	3	3	4	4	4	4	3	3	3	3	3	4	4	5	4	4	4	4	3	3	3	3	5	4	5	5	5	5	3	3	3	3	3	3
555	2025/6/3 16:41:38	184秒	1	2	4	20	9	14	1	2	5	5	5	5	5	5	4	5	5	5	5	5	5	5	3	5	3	3	3	3	4	4	4	4	4	3	4	4	3	5	5	4	3	4	4	4	4	4	4
556	2025/6/3 16:46:49	259秒	1	2	5	21	6	11	2	3	5	4	4	4	4	4	1	4	4	4	5	3	4	4	4	5	5	5	5	5	5	5	5	5	5	5	5	5	5	5	5	4	5	5	5	5	5	5	5
558	2025/6/3 16:50:43	110秒	1	1	7	23	11	16	2	4	5	5	5	5	5	5	5	5	5	5	5	5	5	5	5	5	5	5	5	5	5	5	5	5	5	5	5	5	5	5	5	5	5	5	5	5	5	5	5
560	2025/6/3 17:02:55	127秒	1	1	4	20	6	11	2	1	4	4	4	4	4	4	4	4	4	4	4	4	4	4	4	4	4	4	4	4	4	4	4	4	4	4	4	4	4	4	4	4	4	4	4	4	4	4	4
562	2025/6/3 17:03:48	115秒	1	2	5	21	8	13	2	3	4	4	4	4	4	3	3	4	4	4	4	4	3	3	3	4	3	4	4	4	4	3	4	3	4	3	4	3	4	4	3	4	3	4	3	4	3	4	3
563	2025/6/3 17:04:15	191秒	1	2	6	22	9	14	2	3	3	4	3	4	3	3	3	3	3	3	3	2	3	4	3	3	5	5	5	5	4	4	5	5	5	5	5	5	5	5	5	5	3	3	3	3	3	3	3
564	2025/6/3 17:04:52	202秒	1	2	5	21	7	12	2	3	3	3	3	4	4	2	2	4	4	5	4	3	3	4	3	4	4	4	3	4	4	3	4	4	5	4	4	5	4	5	4	3	3	4	4	4	5	4	4
565	2025/6/3 17:05:19	228秒	1	2	6	22	7	12	2	3	5	5	4	5	5	3	3	2	5	5	3	4	3	3	3	3	3	3	3	5	5	5	5	4	5	4	4	4	4	4	5	5	3	3	3	3	3	3	3
566	2025/6/3 17:05:34	226秒	1	2	7	23	7	12	2	3	4	4	3	4	2	2	3	4	2	3	3	2	4	4	2	3	3	3	2	2	3	3	3	2	3	3	2	2	3	3	3	2	3	3	4	3	4	2	3
567	2025/6/3 17:06:39	292秒	1	2	5	21	7	12	2	3	4	5	4	5	5	4	5	5	5	4	5	4	3	5	3	5	5	5	5	5	3	4	5	4	4	4	4	5	5	5	5	4	4	3	3	4	4	4	3
568	2025/6/3 17:06:53	318秒	1	2	6	22	9	14	2	3	3	4	5	4	5	3	3	4	3	4	3	3	4	4	3	4	4	4	3	4	3	3	4	3	4	4	4	4	4	5	5	4	5	4	4	5	4	3	3
569	2025/6/3 17:07:33	272秒	1	1	5	21	9	14	2	3	4	3	4	4	4	3	3	4	3	4	3	3	3	4	4	3	4	4	4	4	3	3	4	4	4	4	4	4	4	4	4	4	3	4	3	3	3	3	3
570	2025/6/3 17:08:09	338秒	1	1	5	21	8	13	2	3	5	3	4	4	4	3	3	4	3	4	3	3	3	3	3	4	4	3	4	4	3	3	4	4	4	4	4	4	4	4	4	4	3	4	4	4	3	4	3
571	2025/6/3 17:08:15	138秒	1	1	4	20	3	8	2	2	3	3	3	3	3	3	3	3	4	4	5	4	4	4	4	5	5	5	5	5	5	5	5	5	5	5	5	5	5	5	5	5	5	5	5	5	5	5	5
573	2025/6/3 17:14:01	96秒	1	2	4	20	6	11	2	3	4	4	4	4	4	4	3	3	3	4	4	4	4	4	3	4	4	4	4	4	4	4	4	4	4	4	3	4	4	4	4	4	4	4	4	4	3	3	3
574	2025/6/3 17:16:21	140秒	1	2	5	21	7	12	2	3	4	5	4	5	5	5	3	4	4	5	3	3	4	5	3	3	3	3	4	3	3	3	4	4	4	5	4	4	4	4	4	4	3	3	3	3	3	3	3
575	2025/6/3 17:16:45	123秒	1	2	6	22	7	12	2	3	4	4	4	4	3	3	3	4	5	4	3	3	4	4	3	4	4	4	4	3	3	3	3	4	4	3	3	3	3	3	4	4	4	3	3	3	3	3	3
576	2025/6/3 17:17:13	153秒	1	2	4	20	10	15	1	3	3	4	4	4	5	2	2	2	4	5	4	4	4	4	4	4	4	4	4	4	4	2	4	3	2	2	2	2	2	2	4	4	4	4	4	4	4	4	4
577	2025/6/3 17:19:29	137秒	1	2	5	21	8	13	3	4	4	4	3	4	3	3	3	3	3	3	4	4	3	3	3	4	4	4	4	4	3	3	4	4	4	3	4	4	3	3	4	4	4	3	3	3	3	3	4
578	2025/6/3 17:25:12	139秒	1	2	3	19	7	12	2	1	4	4	4	4	4	4	3	4	4	4	4	4	4	4	4	4	4	4	4	4	3	4	3	3	3	2	3	4	3	4	4	4	4	3	3	3	3	3	3
580	2025/6/3 17:31:26	164秒	1	2	4	20	10	15	2	3	3	3	3	3	3	3	3	3	3	3	4	2	3	4	2	4	4	4	4	4	4	4	4	4	4	4	3	5	3	5	4	4	3	3	3	2	3	3	3
581	2025/6/3 17:32:03	177秒	1	2	4	20	9	14	2	2	4	5	2	4	5	5	5	5	5	5	4	5	5	4	3	5	5	4	5	5	3	5	5	4	4	3	4	5	5	5	5	5	5	5	4	4	4	4	4
583	2025/6/3 17:45:12	117秒	1	2	5	21	8	13	2	3	5	4	4	5	5	5	5	5	5	5	5	5	5	5	5	5	5	5	5	5	5	5	5	5	5	5	5	5	5	5	5	5	5	5	5	5	5	5	5
584	2025/6/3 17:51:36	124秒	1	2	3	19	6	11	1	1	5	5	5	5	5	5	5	5	5	5	5	5	5	5	5	5	5	5	5	5	5	5	5	5	5	3	3	3	5	5	5	5	5	5	5	5	5	5	5
585	2025/6/3 17:55:42	140秒	1	2	2	18	4	9	1	1	4	4	4	4	4	3	4	4	4	4	4	4	4	4	4	4	3	4	4	4	3	4	4	4	4	4	4	4	4	4	4	4	4	4	4	4	4	4	4
586	2025/6/3 18:03:05	724秒	1	2	5	21	7	12	2	2	4	5	4	5	5	4	3	5	5	5	5	4	5	5	4	5	5	5	5	5	4	5	4	5	5	5	5	5	4	5	5	5	5	4	4	4	4	4	5
587	2025/6/3 18:06:07	105秒	1	2	3	19	7	12	1	1	5	5	5	5	5	5	5	5	5	5	5	5	5	5	3	5	5	5	5	5	5	5	5	5	5	5	5	5	5	5	5	5	5	5	5	5	5	5	5
589	2025/6/3 18:21:26	124秒	1	2	3	19	6	11	1	1	3	4	4	4	4	4	4	3	3	4	4	4	4	4	4	4	4	4	4	4	4	4	4	4	4	4	4	4	4	4	4	4	4	4	4	4	4	4	4
590	2025/6/3 18:58:22	301秒	1	2	4	20	7	12	2	2	4	4	4	4	4	3	3	4	4	3	3	2	3	3	3	4	4	4	4	4	4	4	4	4	4	3	3	3	4	4	4	4	4	3	3	3	3	4	4
592	2025/6/3 19:51:15	162秒	1	2	3	19	11	16	2	1	4	4	4	4	4	4	4	4	4	4	4	4	4	4	4	4	4	4	4	4	4	4	4	4	4	4	4	4	4	4	4	4	4	4	4	4	4	4	4
593	2025/6/3 19:52:14	156秒	1	2	3	19	2	7	2	1	5	5	5	5	5	5	3	4	5	5	5	4	5	5	5	3	3	4	4	4	4	4	4	4	4	4	4	5	5	5	5	5	5	5	4	5	5	5	5
594	2025/6/3 19:54:33	183秒	1	2	5	21	7	12	2	3	4	5	4	5	4	5	4	4	4	4	4	4	4	4	4	4	4	4	5	5	4	5	4	4	4	4	4	4	3	4	5	5	5	4	4	4	4	4	4
595	2025/6/3 20:30:24	143秒	1	2	2	18	2	7	1	1	4	4	3	3	5	3	1	2	4	3	2	1	4	4	2	4	3	5	5	2	2	3	4	3	3	4	3	5	5	5	5	4	5	3	2	2	3	4	4
596	2025/6/3 20:30:32	106秒	1	2	5	21	8	13	2	3	3	4	4	4	3	3	3	3	3	3	3	3	3	3	3	5	5	5	5	5	5	5	5	5	5	5	5	5	5	5	5	5	5	5	5	5	5	5	5
597	2025/6/3 20:48:20	633秒	1	2	2	18	5	10	1	1	4	4	4	4	3	3	3	3	4	4	4	3	4	4	4	5	4	4	4	3	3	4	4	4	4	4	4	5	4	4	3	3	3	3	3	3	4	3	4
598	2025/6/3 20:59:09	297秒	1	2	2	18	5	10	2	1	3	4	2	3	3	3	4	3	2	3	2	2	2	3	3	3	2	4	4	2	3	4	4	3	3	3	3	4	4	4	4	3	3	4	4	4	3	4	4
599	2025/6/3 21:05:48	328秒	1	2	5	21	8	13	3	3	4	4	4	4	4	4	4	4	4	4	4	4	4	4	4	3	4	4	4	4	3	4	3	3	3	3	3	4	4	4	4	4	3	3	3	3	3	3	4
601	2025/6/3 21:11:26	117秒	1	2	6	22	7	12	2	3	5	5	5	5	5	5	5	5	5	5	5	5	5	5	5	5	5	5	5	5	5	5	5	5	5	5	5	5	5	5	5	5	5	5	5	5	5	5	5
604	2025/6/3 22:00:32	98秒	1	2	3	19	5	10	1	1	3	3	2	3	3	3	3	3	3	3	3	3	3	3	3	4	4	4	4	4	4	4	4	4	4	4	4	4	4	4	4	4	4	4	4	4	4	4	4
605	2025/6/3 22:06:25	135秒	1	2	3	19	4	9	2	1	3	3	3	3	3	3	3	3	3	3	3	3	3	3	3	3	3	3	3	3	3	3	3	3	3	3	3	3	3	3	3	3	3	3	3	3	3	3	3
606	2025/6/3 22:06:37	138秒	1	2	4	20	5	10	2	1	4	3	3	3	3	3	3	3	3	3	3	3	3	3	3	3	3	3	3	3	3	3	3	3	3	3	3	3	3	3	3	3	3	3	3	3	3	3	3
607	2025/6/3 22:41:30	540秒	1	2	5	21	7	12	2	2	5	5	5	5	5	4	4	4	5	5	4	4	4	5	5	4	4	4	4	4	4	4	4	3	3	3	3	5	5	5	5	5	5	5	5	3	5	4	4
608	2025/6/3 23:43:44	218秒	1	2	2	18	8	13	2	1	5	5	5	5	5	5	5	5	5	5	5	5	5	5	5	5	5	5	5	5	5	5	5	5	5	5	5	5	5	5	5	5	5	5	5	5	5	5	5
610	2025/6/4 7:59:40	101秒	1	2	6	22	5	10	2	3	5	4	4	4	4	3	3	4	4	3	3	4	3	4	3	4	3	4	2	3	3	3	3	3	3	3	3	3	3	3	2	2	2	2	2	2	3	3	2
612	2025/6/4 8:00:23	111秒	1	2	7	23	11	16	2	3	4	4	4	3	3	3	3	3	4	4	4	4	4	3	3	3	3	3	3	3	3	3	3	4	3	4	3	4	4	3	3	4	3	4	3	4	3	4	3
613	2025/6/4 8:00:25	111秒	1	1	7	23	7	12	2	3	4	4	3	3	4	4	4	4	4	4	3	3	4	4	4	4	4	3	4	4	4	4	4	4	4	4	3	3	4	3	3	4	3	4	3	3	3	4	4
615	2025/6/4 8:00:34	133秒	1	2	5	21	7	12	2	3	4	4	4	4	4	4	3	4	4	4	3	2	4	4	4	4	4	4	4	4	3	3	4	4	4	4	4	4	5	5	5	5	5	4	4	4	3	3	3
616	2025/6/4 8:00:34	153秒	1	2	7	23	9	14	2	3	5	5	4	5	5	3	3	4	4	4	4	4	4	4	4	3	4	4	4	4	3	4	4	4	3	3	4	3	4	4	4	4	3	4	4	4	4	3	3
617	2025/6/4 8:00:49	166秒	1	2	7	23	5	10	2	3	5	3	3	4	4	2	1	3	3	3	4	4	3	4	3	3	4	4	3	4	5	5	5	5	4	4	3	3	2	4	2	2	2	1	1	2	3	3	2
618	2025/6/4 8:00:59	96秒	1	2	6	22	5	10	2	3	3	4	4	2	4	3	4	2	3	4	3	3	4	2	4	2	4	2	4	4	2	2	4	3	3	3	3	3	4	2	4	2	4	4	4	2	2	2	2
619	2025/6/4 8:01:00	102秒	1	2	8	24	4	9	2	3	4	3	4	3	4	3	4	3	3	4	2	4	3	2	4	3	2	3	2	3	3	2	4	4	3	4	2	4	3	4	3	3	4	4	4	3	2	3	4
620	2025/6/4 8:01:05	152秒	1	2	5	21	11	16	2	3	4	4	4	5	5	4	4	5	4	4	4	4	5	4	5	4	4	5	4	4	4	4	3	4	3	4	3	4	4	4	3	1	1	4	4	4	5	4	4
622	2025/6/4 8:01:46	191秒	1	1	5	21	8	13	2	3	3	4	3	3	4	3	3	3	4	3	3	4	3	3	3	2	3	3	4	4	2	3	3	2	2	2	3	3	4	4	4	4	3	3	3	3	3	3	3
623	2025/6/4 8:02:09	189秒	1	1	6	22	7	12	2	3	4	4	4	5	5	5	4	4	5	5	4	4	5	3	3	4	3	3	4	2	2	2	3	1	3	3	2	4	4	4	5	5	4	4	3	4	5	4	3
624	2025/6/4 8:02:30	135秒	1	2	6	22	5	10	2	3	3	3	4	3	4	4	3	2	2	3	3	4	3	4	3	4	3	4	4	4	3	3	4	4	3	3	4	4	3	3	4	3	3	4	4	4	3	4	3
625	2025/6/4 8:02:41	175秒	1	1	6	22	1	6	2	3	2	3	4	2	3	2	3	4	3	2	4	2	3	3	2	4	4	2	3	3	2	4	3	2	2	4	4	3	3	3	4	4	3	2	4	4	2	4	4
626	2025/6/4 8:02:44	175秒	1	2	5	21	7	12	2	3	5	4	4	5	4	5	3	4	4	5	5	5	4	4	4	5	5	4	4	4	5	5	5	4	5	5	4	4	5	4	4	4	3	4	4	4	4	4	5
628	2025/6/4 8:02:48	115秒	1	1	6	22	7	12	2	3	4	4	3	4	4	3	4	5	5	5	4	4	4	5	4	4	4	4	3	4	4	5	4	4	4	3	3	4	4	3	3	4	3	4	3	4	3	4	4
629	2025/6/4 8:02:51	285秒	1	2	6	22	8	13	2	3	4	4	4	5	4	5	4	4	5	4	4	4	4	5	3	4	4	3	3	5	4	2	3	3	2	3	3	4	5	5	4	4	3	3	3	3	4	4	3
630	2025/6/4 8:02:53	256秒	1	2	5	21	8	13	2	3	4	4	4	5	5	4	3	4	4	4	4	3	4	4	4	3	3	3	3	3	3	3	4	3	4	3	4	4	4	4	4	4	4	3	3	3	3	3	3
631	2025/6/4 8:02:54	179秒	1	2	6	22	8	13	2	3	3	2	3	4	4	3	4	3	3	3	4	3	4	3	4	3	4	3	3	4	3	4	3	4	3	4	3	3	4	3	4	3	4	3	4	3	4	4	3
632	2025/6/4 8:02:59	272秒	1	2	5	21	8	13	2	3	5	4	3	4	3	5	4	4	4	4	3	3	4	4	4	5	3	4	5	5	4	4	4	3	4	3	3	4	3	4	3	4	3	4	3	4	4	3	3
633	2025/6/4 8:03:00	126秒	1	1	5	21	9	14	2	3	4	4	4	4	4	5	3	5	5	5	5	5	5	5	5	4	5	5	5	5	3	3	4	4	4	4	4	4	4	4	4	4	4	4	4	4	4	4	4
634	2025/6/4 8:03:00	300秒	1	2	6	22	10	15	2	3	5	5	5	5	5	5	3	5	5	5	5	5	5	4	4	5	5	5	5	5	3	3	5	4	4	4	5	4	4	4	5	5	4	4	3	3	3	3	4
635	2025/6/4 8:03:00	268秒	1	2	7	23	9	14	2	3	5	4	4	4	3	3	3	4	3	4	3	4	4	4	5	4	4	5	4	4	4	4	4	4	4	4	4	4	3	4	4	4	3	4	4	4	3	3	3
636	2025/6/4 8:03:11	229秒	1	2	5	21	8	13	2	3	5	4	4	4	4	4	3	3	3	3	4	4	4	4	3	3	3	3	3	4	4	4	3	2	3	4	3	4	4	4	4	4	4	4	4	4	4	4	4
637	2025/6/4 8:03:17	150秒	1	2	6	22	5	10	2	3	5	5	3	3	5	3	4	4	4	4	4	4	3	3	4	4	3	3	3	3	3	3	3	3	4	4	5	5	4	4	4	4	4	4	4	4	4	4	4
638	2025/6/4 8:03:18	270秒	1	2	5	21	10	15	2	3	4	5	4	4	4	4	4	4	3	4	4	5	5	4	5	4	5	5	5	4	3	3	4	3	4	3	4	4	4	4	4	3	3	4	4	5	4	4	4
639	2025/6/4 8:03:19	190秒	1	2	5	21	6	11	2	3	4	3	3	4	4	4	3	4	4	2	3	2	4	4	3	3	4	4	4	4	3	4	4	3	3	4	3	5	4	4	4	5	4	3	3	3	4	4	4
640	2025/6/4 8:03:22	213秒	1	2	5	21	8	13	2	3	5	4	4	4	5	5	3	4	5	5	4	3	4	4	5	5	4	5	4	4	3	2	4	3	3	3	3	4	4	4	4	3	3	3	4	3	3	3	4
642	2025/6/4 8:03:27	152秒	1	2	6	22	8	13	2	3	5	4	4	5	5	4	4	4	4	4	4	3	4	4	4	5	5	5	5	5	5	5	5	3	4	3	4	4	4	4	5	5	5	4	4	4	4	4	4
643	2025/6/4 8:03:27	310秒	1	2	5	21	9	14	2	3	4	5	5	4	4	3	3	4	4	5	4	4	5	4	4	5	5	4	4	4	3	3	4	4	4	4	4	4	5	5	4	4	4	3	3	3	3	3	3
644	2025/6/4 8:03:28	247秒	1	2	5	21	11	16	2	3	4	3	3	4	4	3	3	4	4	4	4	3	4	4	4	4	4	4	4	4	4	3	4	5	5	4	4	5	5	5	4	4	3	4	4	4	4	3	3
645	2025/6/4 8:03:29	264秒	1	2	6	22	8	13	2	3	5	4	5	5	2	1	1	2	4	4	5	2	3	4	2	5	2	4	4	5	3	4	4	3	5	4	2	4	5	5	5	5	4	3	3	5	4	4	2
646	2025/6/4 8:03:33	306秒	1	2	6	22	9	14	2	3	5	5	4	4	4	3	3	4	4	5	4	4	4	5	3	5	4	5	4	5	4	4	5	5	5	5	4	4	3	4	3	4	3	3	4	3	4	3	4
647	2025/6/4 8:03:34	282秒	1	2	6	22	8	13	2	3	4	5	5	5	5	5	3	4	5	4	2	2	4	4	5	5	4	4	5	5	3	4	5	5	3	3	3	5	2	4	4	4	4	3	3	3	4	4	4
648	2025/6/4 8:03:36	274秒	1	2	6	22	10	15	2	3	4	4	4	3	4	4	3	3	4	4	4	5	4	4	5	4	4	5	4	5	3	3	4	3	4	3	3	4	4	4	4	5	5	3	3	4	3	3	3
649	2025/6/4 8:03:46	242秒	1	1	6	22	9	14	2	3	4	5	5	5	5	2	2	3	3	5	5	5	3	3	3	3	2	4	4	3	3	4	4	4	4	4	3	4	5	5	5	5	5	5	5	5	3	3	4
650	2025/6/4 8:03:48	262秒	1	2	5	21	9	14	2	3	5	4	4	5	4	3	4	4	5	4	4	5	4	5	5	4	3	5	5	4	5	4	5	3	4	5	4	4	5	5	5	4	5	4	4	5	5	4	4
651	2025/6/4 8:04:02	181秒	1	2	6	22	9	14	2	3	4	5	5	5	5	2	2	2	2	4	4	4	4	4	3	2	2	4	2	2	3	2	4	4	3	3	2	4	4	4	4	4	2	2	2	2	2	2	2
652	2025/6/4 8:04:04	138秒	1	2	5	21	2	7	2	4	5	5	5	5	5	5	5	5	5	5	5	5	5	5	5	5	3	3	4	3	3	2	3	3	3	4	2	5	5	5	5	5	5	5	5	5	5	5	5
653	2025/6/4 8:04:14	330秒	1	2	6	22	7	12	2	3	4	4	3	3	4	4	3	4	3	5	3	4	4	3	3	5	5	5	4	5	4	3	5	5	4	5	3	5	3	5	3	3	3	4	4	3	4	4	4
654	2025/6/4 8:04:16	255秒	1	1	5	21	11	16	2	3	4	4	3	4	4	4	3	4	3	4	3	4	4	4	3	4	4	3	4	3	3	3	4	3	3	3	3	4	4	4	4	4	4	4	4	4	4	4	4
655	2025/6/4 8:05:26	515秒	1	2	6	22	11	16	2	3	4	4	3	4	4	4	3	4	4	5	4	4	4	3	4	3	3	4	4	4	3	4	4	4	4	3	4	3	4	4	4	4	4	3	3	3	4	4	4
656	2025/6/4 8:05:29	306秒	1	1	6	22	9	14	2	3	4	5	4	5	5	3	4	5	4	5	4	5	5	4	3	4	4	4	5	4	3	4	4	5	4	5	4	5	5	5	4	4	3	5	5	4	4	5	4
657	2025/6/4 8:10:31	519秒	1	2	6	22	9	14	2	3	4	5	3	4	4	4	4	5	5	5	4	4	4	4	5	4	4	5	5	5	4	4	4	4	4	4	4	4	4	5	4	5	4	4	4	5	5	5	5
659	2025/6/4 8:15:22	924秒	1	2	7	23	11	16	2	3	4	4	4	5	3	2	2	3	4	4	3	3	4	4	4	2	3	3	3	3	3	2	2	2	2	1	3	3	4	4	4	4	4	3	3	3	2	2	3
660	2025/6/4 8:17:52	940秒	1	2	8	24	11	16	2	3	4	5	4	4	4	3	3	4	4	4	4	4	4	4	4	4	4	4	4	4	4	4	4	4	4	4	4	4	4	4	4	4	4	4	4	4	4	4	4
665	2025/6/4 11:01:33	110秒	1	2	4	20	6	11	3	3	4	4	3	4	4	4	4	4	4	4	4	4	4	4	4	4	4	4	4	4	4	4	4	4	4	4	4	4	4	4	4	4	4	4	4	4	4	4	4
668	2025/6/4 18:21:18	315秒	1	2	7	23	9	14	2	4	4	4	4	4	4	4	4	4	4	4	4	4	4	4	4	4	4	5	5	5	5	5	5	5	5	5	5	5	5	5	5	5	5	4	4	4	4	4	5
669	2025/6/4 19:09:32	160秒	1	2	7	23	9	14	2	4	4	3	3	4	4	5	5	5	5	3	5	3	4	4	4	4	4	4	4	4	5	5	5	5	5	5	5	5	5	5	5	5	5	5	5	5	5	5	5
670	2025/6/4 19:28:19	212秒	1	2	3	19	11	16	2	1	4	4	4	4	4	4	3	3	4	4	4	4	4	4	4	3	3	4	4	4	4	4	4	3	4	3	3	3	3	4	4	4	4	3	3	3	4	4	4
671	2025/6/5 4:39:15	171秒	1	2	7	23	9	14	2	4	4	3	2	2	4	4	3	4	4	3	4	4	4	4	4	3	4	4	4	4	4	4	4	4	4	4	4	4	5	5	5	5	5	5	5	5	5	5	5
673	2025/6/5 17:00:15	134秒	1	2	5	21	7	12	1	3	4	5	4	4	4	4	4	4	4	4	5	3	4	4	4	5	5	5	5	5	5	5	5	5	5	5	5	5	5	5	5	5	3	4	4	4	4	4	3
674	2025/6/5 17:00:29	106秒	1	2	6	22	11	16	1	3	4	4	4	5	5	5	5	5	5	5	5	4	5	4	4	5	4	4	4	5	4	4	4	5	5	4	4	4	4	4	4	4	4	4	4	4	4	4	4
675	2025/6/5 17:01:02	114秒	1	2	5	21	6	11	2	3	4	4	4	4	3	3	3	3	4	4	4	4	4	4	4	3	4	4	4	4	2	3	3	3	3	3	3	4	4	5	5	5	5	3	3	3	3	3	4
676	2025/6/5 17:01:54	141秒	1	2	5	21	8	13	1	3	4	4	3	4	4	4	4	4	4	5	3	3	4	4	4	4	4	4	4	4	4	4	4	4	4	3	4	4	4	4	4	4	4	4	4	4	5	4	5
677	2025/6/5 17:02:16	128秒	1	2	5	21	7	12	2	3	4	4	4	4	4	4	4	4	4	4	4	4	4	4	4	4	4	4	4	4	4	4	4	4	4	4	3	4	4	4	5	4	4	4	4	4	4	4	4
678	2025/6/5 17:08:07	269秒	1	2	5	21	8	13	2	3	4	4	4	4	4	4	4	4	4	5	5	5	5	4	4	4	4	4	4	3	3	4	4	4	4	4	4	4	4	4	4	4	3	4	4	4	4	4	3
679	2025/6/5 17:09:30	176秒	1	2	6	22	4	9	2	3	3	5	3	4	4	4	3	4	5	4	4	4	4	4	4	4	4	4	4	4	4	4	4	4	5	4	4	3	3	4	5	4	4	4	3	3	4	3	4
680	2025/6/5 17:24:12	592秒	1	2	5	21	6	11	3	3	3	3	3	4	4	5	4	4	4	4	4	3	3	4	3	4	4	4	4	4	4	3	3	3	3	3	3	4	4	4	4	4	4	4	4	4	4	4	4
681	2025/6/5 17:34:30	102秒	1	1	4	20	8	13	2	3	4	4	3	5	5	3	3	3	5	5	4	4	5	5	5	5	5	5	5	5	5	5	5	5	5	5	5	5	5	5	5	5	5	5	5	5	5	5	5
682	2025/6/5 17:38:56	175秒	1	2	5	21	8	13	1	3	5	4	4	5	4	5	3	4	4	5	5	4	4	5	4	4	4	4	4	4	4	4	4	4	4	4	4	4	4	4	4	4	4	4	4	4	4	4	4
684	2025/6/5 17:43:08	115秒	1	2	5	21	9	14	2	2	3	3	3	3	5	4	4	4	5	5	5	4	4	4	4	4	4	4	4	4	4	4	4	4	4	4	4	5	4	4	5	4	4	4	4	4	4	4	4
685	2025/6/5 17:47:40	238秒	1	2	4	20	5	10	1	2	4	4	4	4	4	4	4	4	4	4	4	4	4	4	4	4	4	4	4	4	4	4	4	4	4	4	4	3	3	4	4	4	4	4	4	3	4	4	3
686	2025/6/5 18:02:42	154秒	1	2	4	20	11	16	1	2	3	2	2	3	3	2	2	2	3	3	3	3	3	3	2	5	5	5	5	5	4	4	4	4	4	4	4	4	4	4	3	3	2	3	3	3	4	4	4
687	2025/6/5 18:35:55	464秒	1	2	4	20	7	12	2	2	4	5	4	4	4	5	3	4	4	5	4	3	4	3	3	4	4	4	4	2	3	3	3	3	3	3	3	4	4	5	5	5	5	4	4	5	3	3	4
688	2025/6/5 18:35:59	268秒	1	2	4	20	9	14	2	2	4	4	4	4	4	4	3	4	4	4	4	3	4	4	3	4	4	4	4	4	4	4	4	4	4	4	4	4	4	4	4	4	4	4	4	4	4	4	4
690	2025/6/5 19:37:47	211秒	1	2	4	20	7	12	2	2	4	4	4	5	5	5	5	5	5	5	5	3	4	4	4	4	5	5	5	4	3	3	3	3	3	3	3	5	5	5	5	5	5	4	4	4	4	4	4
691	2025/6/5 19:37:48	114秒	1	2	3	19	2	7	2	1	5	5	5	5	5	5	5	5	5	5	5	5	5	5	5	5	5	5	5	5	5	5	5	5	5	4	5	5	5	5	5	5	4	4	4	4	4	3	3
692	2025/6/5 21:31:57	118秒	1	2	5	21	7	12	1	3	3	4	3	4	4	3	3	4	4	4	3	3	4	3	4	3	3	3	3	3	3	3	3	3	3	3	3	3	3	3	3	3	3	3	3	3	3	3	3
693	2025/6/5 22:49:15	908秒	1	2	3	19	6	11	2	1	5	3	3	4	3	3	3	4	4	4	4	4	3	4	4	4	5	5	4	4	5	5	5	4	3	3	4	5	4	5	4	4	4	4	4	4	4	4	3
696	2025/6/6 8:08:07	106秒	1	2	3	19	7	12	2	2	4	4	3	4	4	3	3	3	3	4	3	3	3	3	3	3	3	3	3	3	3	3	3	3	3	3	3	3	3	3	3	3	3	3	3	3	3	3	3
698	2025/6/6 8:08:55	145秒	1	2	3	19	6	11	2	2	4	4	4	4	3	3	3	4	4	3	4	3	3	4	3	4	4	4	4	4	4	4	4	4	4	4	4	4	3	4	4	4	4	4	4	4	4	4	4
699	2025/6/6 8:10:22	182秒	1	1	4	20	7	12	1	2	5	5	5	5	5	5	2	4	4	4	5	5	5	5	4	5	5	5	5	4	4	4	4	4	4	4	4	2	1	2	4	3	4	3	3	4	4	3	4
701	2025/6/6 8:11:18	201秒	1	2	4	20	6	11	2	2	4	4	4	4	3	3	3	4	4	3	4	3	3	3	4	4	4	3	4	4	4	3	3	3	4	4	3	4	3	4	4	3	4	3	4	3	4	4	4
702	2025/6/6 8:11:54	210秒	1	1	4	20	5	10	1	2	5	5	5	5	5	3	3	5	5	5	5	5	5	5	5	5	5	5	5	5	5	5	5	4	4	4	3	4	5	5	5	5	5	5	5	5	5	5	5
703	2025/6/6 8:17:10	149秒	1	1	3	19	7	12	2	2	4	4	4	4	4	4	4	3	4	4	3	3	4	4	4	4	4	4	4	4	4	3	4	4	4	3	4	4	4	4	4	4	4	3	4	3	4	4	4
704	2025/6/6 8:18:13	612秒	1	2	4	20	5	10	1	2	4	4	3	4	4	3	3	3	4	4	4	4	4	4	4	4	4	4	4	4	3	3	4	4	4	3	3	4	4	4	4	4	4	4	4	4	4	4	4
705	2025/6/6 8:36:43	111秒	1	2	5	21	6	11	2	2	3	4	4	4	4	4	4	4	4	4	4	4	4	4	4	4	4	4	4	4	4	4	4	4	4	4	4	4	4	4	4	4	4	4	4	4	4	4	4
707	2025/6/6 8:57:44	144秒	1	2	4	20	3	8	3	2	4	5	3	4	4	3	3	4	4	4	4	4	4	4	4	5	5	5	5	5	3	3	5	4	4	3	3	5	5	5	5	5	5	4	4	4	4	4	4
708	2025/6/6 9:08:51	159秒	1	2	3	19	6	11	2	2	4	4	3	4	4	3	3	3	4	4	4	4	4	4	4	4	4	4	4	4	4	4	4	4	4	3	4	4	4	4	4	4	4	4	4	4	4	4	3
709	2025/6/6 9:13:41	111秒	1	2	4	20	7	12	2	2	3	3	3	3	3	3	3	3	3	3	3	3	3	3	3	3	3	3	3	3	3	3	3	3	3	3	3	3	3	3	3	3	3	3	3	3	3	3	3
710	2025/6/6 9:30:55	133秒	1	2	4	20	9	14	2	2	3	4	4	4	4	4	3	4	4	4	4	4	4	4	4	3	4	4	4	3	3	3	4	3	3	3	3	4	4	4	4	4	4	3	3	3	3	4	3
711	2025/6/6 9:51:36	254秒	1	1	3	19	6	11	3	2	4	4	3	4	3	4	3	4	4	4	4	4	4	4	4	4	4	4	4	4	4	4	4	4	4	4	4	5	5	5	5	5	5	5	5	5	5	5	4
714	2025/6/6 10:11:13	120秒	1	2	4	20	9	14	3	2	5	5	5	5	5	5	5	5	5	5	5	5	5	5	5	5	5	5	5	5	5	5	5	5	5	5	5	5	5	5	5	5	5	5	5	5	5	5	5
717	2025/6/6 11:57:52	1765秒	1	2	4	20	5	10	2	2	5	5	4	5	4	5	5	5	5	4	4	5	5	5	5	4	4	3	4	4	4	3	4	3	4	4	4	4	4	4	5	5	4	5	5	5	5	4	3
718	2025/6/6 13:27:57	172秒	1	2	4	20	8	13	2	3	5	5	5	5	5	5	4	5	5	5	5	5	5	4	5	5	3	3	4	3	3	4	3	3	3	3	4	4	4	5	5	5	5	3	3	3	3	3	3
719	2025/6/6 16:47:04	125秒	1	1	3	19	7	12	2	2	3	3	2	4	4	4	4	4	4	4	3	3	4	3	4	3	4	4	4	4	4	4	4	4	4	4	4	3	3	3	4	3	3	4	3	3	4	4	4
[truncated: 9 more columns]
